# Supplementary material for: Grape polyphenols reduce fasting glucose and increase hyocholic acid in healthy humans: a meta-omics study
Source: NPJ Sci Food. 2025 May 27;9:87. doi: 10.1038/s41538-025-00443-6 (PMC12116990; doi:10.1038/s41538-025-00443-6)
Supplement: Supplementary file 1 — Supplementary information [file 41538_2025_443_MOESM1_ESM.xlsx]

## Sheet: Suppl Table 1
Supplementary Table 1. PAC-metabolites in urine (µg/mL) in male vs female participants
PAC-Metabolites	Study Day	Female Mean	Male Mean	p-value	Significance
4-OH Benzoic Acid (4-HBA)	-5	3.0914	3.43953	0.752567	ns
3-OH Phenylacetic Acid (3-HPA)	-5	19.6542	13.0837	0.942037	ns
Vanillic Acid (VA)	-5	9.87539	3.64922	0.752567	ns
Desaminotyrosine (DAT)	-5	0.140529	0.190013	0.497313	ns
p-Coumaric Acid (pCA)	-5	0.295913	0.485083	0.602418	ns
Dihydroxyphenylvalerolactone (DHPV)	-5	1.45343	3.30964	0.980663	ns
Hydrocinnamic acid (HCA)	-5	1.49075	2.78104	0.194506	ns
4-OH Benzoic Acid (4-HBA)	0	3.26054	4.06113	0.980663	ns
3-OH Phenylacetic Acid (3-HPA)	0	9.38127	15.8992	0.882294	ns
Vanillic Acid (VA)	0	3.64851	8.44978	0.865261	ns
Desaminotyrosine (DAT)	0	0.177006	0.342024	0.19263	ns
p-Coumaric Acid (pCA)	0	0.256032	0.608088	0.383733	ns
Dihydroxyphenylvalerolactone (DHPV)	0	0.699835	1.20513	0.882294	ns
Hydrocinnamic acid (HCA)	0	1.4471	1.44294	0.903538	ns
4-OH Benzoic Acid (4-HBA)	2	3.15737	3.73702	0.680026	ns
3-OH Phenylacetic Acid (3-HPA)	2	39.7191	14.015	0.394277	ns
Vanillic Acid (VA)	2	7.48794	2.89929	0.511806	ns
Desaminotyrosine (DAT)	2	0.208685	0.240339	0.229885	ns
p-Coumaric Acid (pCA)	2	0.637392	0.668402	0.387103	ns
Dihydroxyphenylvalerolactone (DHPV)	2	5.50121	4.86743	0.543707	ns
Hydrocinnamic acid (HCA)	2	1.75484	2.81607	0.367573	ns
4-OH Benzoic Acid (4-HBA)	4	2.93097	3.95414	0.317532	ns
3-OH Phenylacetic Acid (3-HPA)	4	31.1002	26.1541	0.942037	ns
Vanillic Acid (VA)	4	9.41437	4.56812	0.644755	ns
Desaminotyrosine (DAT)	4	0.134589	0.247904	0.279729	ns
p-Coumaric Acid (pCA)	4	0.597546	0.65726	0.692967	ns
Dihydroxyphenylvalerolactone (DHPV)	4	5.98828	4.33936	0.121431	ns
Hydrocinnamic acid (HCA)	4	1.22081	2.64838	0.422075	ns
4-OH Benzoic Acid (4-HBA)	10	3.00113	3.4917	0.942037	ns
3-OH Phenylacetic Acid (3-HPA)	10	68.3472	34.4151	0.0456264	*
Vanillic Acid (VA)	10	14.1489	2.80177	0.576537	ns
Desaminotyrosine (DAT)	10	0.226547	0.116456	0.679445	ns
p-Coumaric Acid (pCA)	10	0.645617	0.817299	0.503994	ns
Dihydroxyphenylvalerolactone (DHPV)	10	5.46673	3.28177	0.14767	ns
Hydrocinnamic acid (HCA)	10	1.39149	3.46976	0.865261	ns
Gender comparison of mean concentrations (µg/mL) of PAC-metabolites detected in urine by LC-MS in male (n=11) and female (n=16) subjects. Statistical significance was determined by a Mann Whitney t-test. ns: not significant. *p<0.05.

## Sheet: Supple Table 2
Supplementary Table 2. PAC-metabolites in feces (µg/mg) of male vs female participants
PAC-Metabolite	Study Day	Female Mean	Male Mean	p-value	Significance
4-OH Benzoic Acid (4-HBA)	-5	0.0472609	0.0279976	0.422075	ns
3-OH Phenylacetic Acid (3-HPA)	-5	0.0602657	0.0831661	1	ns
Vanillic Acid (VA)	-5	0.0103157	0.00947352	0.576537	ns
Desaminotyrosine (DAT)	-5	0.144548	0.493841	0.576537	ns
p-Coumaric Acid (pCA)	-5	0.00593384	0.00660766	0.250976	ns
Dihydroxyphenylvalerolactone (DHPV)	-5	0.00750442	0.00985923	0.34199	ns
Hydrocinnamic acid (HCA)	-5	0.288176	0.244039	1	ns
4-OH Benzoic Acid (4-HBA)	0	0.0321098	0.0499882	0.394277	ns
3-OH Phenylacetic Acid (3-HPA)	0	0.021699	0.0314427	0.413015	ns
Vanillic Acid (VA)	0	0.0111069	0.0203525	0.752567	ns
Desaminotyrosine (DAT)	0	0.0415874	0.286508	0.250976	ns
p-Coumaric Acid (pCA)	0	0.00500535	0.0056572	0.576537	ns
Dihydroxyphenylvalerolactone (DHPV)	0	0.0013605	0.00960598	0.680026	ns
Hydrocinnamic acid (HCA)	0	0.179992	0.189462	0.422075	ns
4-OH Benzoic Acid (4-HBA)	2	0.0407913	0.0531373	0.610235	ns
3-OH Phenylacetic Acid (3-HPA)	2	0.0748155	0.119604	0.334442	ns
Vanillic Acid (VA)	2	0.00953547	0.0222778	0.0262456	*
Desaminotyrosine (DAT)	2	0.579759	1.09863	0.422075	ns
p-Coumaric Acid (pCA)	2	0.00848081	0.0104221	0.422075	ns
Dihydroxyphenylvalerolactone (DHPV)	2	0.0418176	0.0620932	0.0988655	ns
Hydrocinnamic acid (HCA)	2	0.653908	0.596444	0.450952	ns
4-OH Benzoic Acid (4-HBA)	4	0.0529256	0.0627046	0.367573	ns
3-OH Phenylacetic Acid (3-HPA)	4	0.110292	0.0839779	0.86267	ns
Vanillic Acid (VA)	4	0.0134154	0.012917	0.865261	ns
Desaminotyrosine (DAT)	4	0.0861017	0.496076	0.231046	ns
p-Coumaric Acid (pCA)	4	0.0108576	0.0107398	0.980663	ns
Dihydroxyphenylvalerolactone (DHPV)	4	0.0542898	0.0375183	0.644755	ns
Hydrocinnamic acid (HCA)	4	0.421805	0.302249	0.394277	ns
4-OH Benzoic Acid (4-HBA)	10	0.0320131	0.0711514	0.162252	ns
3-OH Phenylacetic Acid (3-HPA)	10	0.109927	0.102707	0.824004	ns
Vanillic Acid (VA)	10	0.0102816	0.03059	0.177857	ns
Desaminotyrosine (DAT)	10	0.0778761	1.16441	0.480871	ns
p-Coumaric Acid (pCA)	10	0.00965616	0.00820608	0.680026	ns
Dihydroxyphenylvalerolactone (DHPV)	10	0.0341073	0.0624501	0.162252	ns
Hydrocinnamic acid (HCA)	10	0.534238	0.447584	0.980663	ns
Gender comparison of mean concentrations (µg/mg) of PAC-metabolites detected in feces by LC-MS in male (n=11) and female (n=16) subjects. Statistical significance was determined by a Mann Whitney t-test. ns: not significant. *p<0.05.

## Sheet: Supple Table 3
Supplementary Table 3. Bile acids in serum (µg/mL).
Bile Acid			Day 0	Day 10	Wilcoxon test	Significance
			Mean	Mean	p-value
Primary Bile Acids	Unconjugated	CA	0.08088	0.02907	0.51485	ns
		CDCA	0.0299	0.02065	0.03853	*
		HCA	0.01243	0.01537	0.01506	*
		αMCA	0.0011	9e-05	0.58964	ns
		βMCA	0.00042	0.00014	1	ns
	Conjugated	TCA	ND	ND	ND	-
		TCDCA	0.00035	0	0.10035	ns
		TαMCA	ND	ND	ND	-
		TβMCA	ND	ND	ND	-
		GCA	0.02823	0.03964	0.26378	ns
		GHCA	0.0012	0.00186	0.37947	ns
		GCDCA	0.08983	0.09481	0.82234	ns
		GUDCA	0.01293	0.01131	0.82234	ns
Secondary Bile Acids	Unconjugated	LCA	ND	ND	ND	-
		DCA	0.05402	0.03556	0.02143	*
		ωMCA	0	0.00096	0.18145	ns
		HDCA	0.01882	0.02198	0.09056	ns
		UDCA	0.00854	0.00915	0.71398	ns
	Conjugated	GDCA	0.04393	0.04632	0.66168	ns
		GLCA	0.00016	0.00031	0.44687	ns
		TDCA	0.00143	0.00107	0.06641	ns
		THDCA	ND	ND	ND	-
		TLCA	0.00196	0.00194	0.64074	ns
		TωMCA	ND	ND	ND	-
		TUDCA	ND	ND	ND	-
Data was nonparametric based off Shapiro Wilks test, and was compared by a nonparametric, paired, t-test (Wilcoxon test). p<0.05 was considered significant. *p<0.05. ND: Not Detected in serum.

## Sheet: Supple Table 4
Supplementary Table 4. Bile acids in serum (µg/mL) of female verses male participants.
	Bile Acid	Study Day	Female Mean	Male Mean	Mann-whitney p-value	Sig.
1	Hyocholic.acid	0	0.0127325	0.0119822	0.980663	ns
2	Ursodeoxycholic.acid	0	0.00889738	0.00803084	0.422075	ns
3	Hyodeoxycholic.acid	0	0.0192049	0.018261	0.843502	ns
4	Chenodeoxycholic.acid	0	0.0354097	0.0218885	1	ns
5	Deoxycholic.acid	0	0.0625781	0.0415828	0.903538	ns
6	Glycoursodeoxycholic.acid	0	0.0165569	0.00766238	0.250976	ns
7	Glycochenodeoxycholic.acid	0	0.113665	0.0551664	0.14767	ns
8	Glycodeoxycholic.acid	0	0.0556791	0.0268349	0.134072	ns
9	Glycolithocholic.acid	0	0.000178248	0.000144588	0.821188	ns
10	Taurochenodeoxycholic.acid	0	0.000480183	0.000161951	0.497461	ns
11	Taurodeoxycholic.acid	0	0.00117797	0.00179693	0.245162	ns
12	Taurolithocholic.acid	0	0.00188657	0.00206734	0.478366	ns
13	Omega.muricholic.acid	0	0	0
14	Alpha.muricholic.acid	0	0.00140658	0.000652386	0.415838	ns
15	Beta.muricholic.acid	0	0	0.00103256	0.258195	ns
16	Cholic.acid	0	0.122077	0.0209615	1	ns
17	Glycohyocholic.acid	0	0.00108509	0.00135539	0.427284	ns
18	Glycocholic.acid	0	0.0328997	0.0214297	0.276913	ns
19	Hyocholic.acid	0	0.0143761	0.0168075	0.071229	ns
20	Ursodeoxycholic.acid	10	0.00732045	0.0118207	0.0198267	*
21	Hyodeoxycholic.acid	10	0.0205084	0.0241294	0.0500756	*
22	Chenodeoxycholic.acid	10	0.0167186	0.0263697	0.543707	ns
23	Deoxycholic.acid	10	0.0364884	0.0342207	0.752567	ns
24	Glycoursodeoxycholic.acid	10	0.0138592	0.0076128	0.576537	ns
25	Glycochenodeoxycholic.acid	10	0.105077	0.0798782	0.272026	ns
26	Glycodeoxycholic.acid	10	0.0581059	0.0291761	0.177857	ns
27	Glycolithocholic.acid	10	0.000242162	0.000407793	0.919009	ns
28	Taurochenodeoxycholic.acid	10	0	0
29	Taurodeoxycholic.acid	10	0.00105035	0.00110517	0.790327	ns
30	Taurolithocholic.acid	10	0.00169579	0.00229718	0.821014	ns
31	Omega.muricholic.acid	10	0.00149674	0.000173312	0.75168	ns
32	Alpha.muricholic.acid	10	0.000158851	0	0.254026	ns
33	Beta.muricholic.acid	10	0.000231293	0	0.450982	ns
34	Cholic.acid	10	0.0257225	0.0339498	0.367573	ns
35	Glycohyocholic.acid	10	0.00156836	0.00228543	0.803011	ns
36	Glycocholic.acid	10	0.041996	0.0362091	0.505234	ns

## Sheet: Supple Table 5
Supplementary Table 5. Distance between microbial genomes and guilds by beta-diversity metrices
Distance	Level	Days	F Model	R2	p-value	q-value	Significance
Bray-Curtis	Genome	-5 vs 0	0.275158209	0.00526365	0.029	0.0322222	*
		-5 vs 2	0.477167241	0.00909285	0.001	0.01	*
		-5 vs 4	0.233419821	0.00446878	0.029	0.0322222	*
		-5 vs 10	0.348964355	0.00666612	0.002	0.01	*
		0 vs 2	0.235484	0.00450813	0.003	0.01	*
		0 vs 4	0.243981	0.00467003	0.017	0.0242857	*
		0 vs 10	0.254641	0.00487308	0.013	0.0216667	*
		2 vs 4	0.276573	0.00529058	0.004	0.01	*
		2 vs 10	0.277212	0.00530274	0.012	0.0216667	*
		4 vs 10	0.202105	0.00387158	0.035	0.035	*
Jaccard	Genome	-5 vs 0	0.312432869	0.00597244	0.315	0.315	n.s.
		-5 vs 2	0.731530808	0.0138727	0.001	0.00166667	*
		-5 vs 4	0.708408353	0.0134401	0.001	0.00166667	*
		-5 vs 10	0.321816347	0.00615071	0.302	0.315	n.s.
		0 vs 2	0.751174	0.0142399	0.001	0.00166667	*
		0 vs 4	0.738013	0.0139939	0.001	0.00166667	*
		0 vs 10	0.336547	0.00643044	0.069	0.08625	n.s.
		2 vs 4	0.360467	0.00688433	0.003	0.00428571	*
		2 vs 10	0.628597	0.011944	0.001	0.00166667	*
		4 vs 10	0.524968	0.00999463	0.001	0.00166667	*
Bray-Curtis	Guild	-5 vs 0	0.34389	0.00657	0.027	0.045	*
		-5 vs 2	0.63802	0.01212	0.001	0.01	*
		-5 vs 4	0.23456	0.00449	0.101	0.12625	n.s.
		-5 vs 10	0.42304	0.00807	0.002	0.01	*
		0 vs 2	0.25373	0.00486	0.012	0.03	*
		0 vs 4	0.24299	0.00465	0.069	0.09857	n.s.
		0 vs 10	0.21564	0.00413	0.158	0.158	n.s.
		2 vs 4	0.31062	0.00594	0.008	0.02667	*
		2 vs 10	0.30916	0.00591	0.016	0.032	*
		4 vs 10	0.19445	0.00373	0.141	0.15667	n.s.
Jaccard	Guild	-5 vs 0	0.79575	0.01507	0.365	0.748	n.s.
		-5 vs 2	0.43364	0.00827	0.374	0.748	n.s.
		-5 vs 4	-0.1681	-0.0032	0.966	0.966	n.s.
		-5 vs 10	0.05328	0.00102	0.91	0.966	n.s.
		0 vs 2	1.93664	0.03591	0.023	0.23	n.s.
		0 vs 4	1.24224	0.02333	0.191	0.748	n.s.
		0 vs 10	0.67521	0.01282	0.613	0.966	n.s.
		2 vs 4	0.22321	0.00427	0.817	0.966	n.s.
		2 vs 10	0.75125	0.01424	0.355	0.748	n.s.
		4 vs 10	0.16616	0.00319	0.891	0.966	n.s.
Individual stratified PERMANOVA tests on Bray-Curtis and Jaccard distance between study days at the genome or guild-level.

## Sheet: Supple Table 6
Supplementary Table 6. Mean of bacterial genomes over study. Statistically significant change over timepoints was detected by Freidman's test and verified by Benjamini Hochberg's test. Differences between days was detected by Nemenyi's post hoc test. A significant SPI-effect was indicated by q≤0.25 and statistically different values between days -5 and 0 as determined by Nemenyi's post hoc test. …
	Mean					Freidman test	Benjamini Hochberg test	Nemenyi post hoc test
Bacterial strain	Day -5	Day 0	Day 2	Day 4	Day 10	p-value	q-value	Day -5	Day 0	Day 2	Day 4	Day 10	Significant (q≤0.25)? (Yes/No)	GP-SPI effect (Yes/No)	SPI-effect (Yes/No)
Bilophila wadsworthia 111.35	0.0182094	0.0161715	0.0383333	0.0101039	0.0360333	1.7065e-05	0.0276965	c	a	ab	c	bc	Y	Y	Y
Blautia_A obeum ERR1022339	0.0451767	0.0765815	0.0871922	0.0578381	0.0666786	3.95357e-05	0.0640874	b	a	a	b	ab	Y	Y	Y
Blautia_A wexlerae ERR2221098	0.12416	0.204611	0.189267	0.135993	0.174875	0.000134176	0.21656	b	a	a	b	ab	Y	Y	Y
Blautia_A obeum ERR2230064	0.0582013	0.0988159	0.106507	0.0749216	0.0925821	0.000167623	0.27004	b	a	a	b	ab	N	Y	Y
Blautia_A wexlerae GCF_900078295	0.112589	0.189537	0.143024	0.117117	0.147849	0.000287076	0.459321	c	a	ab	bc	abc	N	Y	Y
Bilophila wadsworthia 60.4	0.0389893	0.0617715	0.0563011	0.0381519	0.0460405	0.000355537	0.567438	b	a	ab	ab	b	N	Y	Y
Blautia_A wexlerae ERR1022471	0.107396	0.18153	0.154532	0.119009	0.154463	0.000513058	0.816275	bc	a	ab	c	abc	N	Y	Y
Eubacterium_E hallii 63.12	0.0335919	0.0783902	0.0481669	0.029488	0.0447031	0.000537613	0.854267	b	a	ab	b	ab	N	Y	Y
Blautia_A wexlerae ERR1022296	0.0982876	0.163288	0.127883	0.0980048	0.125026	0.00344364	1	bc	a	ab	c	abc	N	Y	Y
Blautia_A wexlerae ERR1203942	0.151394	0.219616	0.198733	0.143841	0.183566	0.00166491	1	bc	a	ab	c	abc	N	Y	Y
Streptococcus parasanguinis ERR2221190	0.00727887	0.0134845	0.00952222	0.00675468	0.00718257	0.0006804	1	b	a	b	b	b	N	Y	Y
Dorea formicigenerans GCF_000225745	0.04939	0.0742366	0.061893	0.0585401	0.0780436	0.00222003	1	b	a	ab	b	ab	N	Y	Y
Blautia_A wexlerae ERR1022377	0.147917	0.242574	0.180003	0.150874	0.190799	0.0012594	1	b	a	a	b	ab	N	Y	Y
Blautia producta ERR171261	0.0045878	0.00751874	0.00712375	0.00517603	0.00672723	0.000228003	0.365945	c	ab	a	bc	ab	N	N	Y
Clostridium_M bolteae 74.6	0.131181	0.222016	0.305987	0.22319	0.230414	1.59952e-05	0.0259762	b	a	a	a	a	Y	N	Y
Blautia_A obeum ERR1203955	0.0253061	0.0518403	0.0515684	0.0350769	0.0455919	0.000146253	0.23576	b	a	a	ab	ab	Y	N	Y
Gemmiger formicilis 72.18	0.0386769	0.134183	0.217825	0.114197	0.151385	0.000210023	0.337927	b	a	a	a	a	N	N	Y
Lawsonibacter sp900066645 ERR1022409	0.0205477	0.0311939	0.0323828	0.0283508	0.0281296	0.000268374	0.429935	b	a	a	a	a	N	N	Y
Alistipes finegoldii 205.32	0.103553	0.0494386	0.0615024	0.0683285	0.0462871	0.000283864	0.454466	b	a	ab	ab	ab	N	N	Y
Fusicatenibacter saccharivorans 215.22	0.052473	0.114914	0.117304	0.0797209	0.0907037	0.0043922	1	b	a	ab	ab	ab	N	N	Y
Lactobacillus_B ruminis 37.23	0.0346081	0.0219294	0.0865275	0.0583887	0.02068	0.0149739	1	b	a	ab	ab	ab	N	N	Y
Marvinbryantia sp900066075 ERR1022274	0.0115442	0.0165529	0.0134488	0.0111828	0.0142619	0.0399892	1	b	a	ab	ab	ab	N	N	Y
Lachnospiraceae ERR1022289	0.0554717	0.0663399	0.0685427	0.0577771	0.0687481	0.0167024	1	b	a	ab	ab	ab	N	N	Y
Blautia_A sp900066165 ERR1022424	0.0490455	0.0759542	0.0756074	0.0430309	0.0556096	0.00593636	1	b	a	ab	ab	ab	N	N	Y
Absiella ERR171269	0.0207915	0.022834	0.0205673	0.0190214	0.0192399	0.0747158	1	b	a	ab	ab	ab	N	N	Y
Blautia_A sp900066165 ERR2230152	0.0577532	0.0934584	0.092058	0.0772841	0.0920961	0.0141634	1	b	a	ab	ab	ab	N	N	Y
Fusicatenibacter saccharivorans ERR1022307	0.108203	0.17076	0.152822	0.153302	0.167756	0.00286418	1	b	a	a	ab	ab	N	N	Y
Blautia_A wexlerae ERR1022379	0.126816	0.188271	0.159148	0.126484	0.174774	0.00373181	1	b	a	a	ab	ab	N	N	Y
Gemmiger formicilis ERR1203953	0.0669863	0.116487	0.140142	0.103101	0.109516	0.00715455	1	b	a	a	ab	ab	N	N	Y
Clostridium_M bolteae GCF_001078425	0.0233656	0.036541	0.0389702	0.0411281	0.0465826	0.00487721	1	b	a	a	ab	ab	N	N	Y
Fusicatenibacter saccharivorans ERR1022437	0.0886455	0.137212	0.126258	0.120866	0.135577	0.00187614	1	b	a	ab	ab	a	N	N	Y
Lachnospiraceae 73.5	0.0498268	0.0760634	0.131727	0.0922081	0.0799316	0.000662371	1	c	abc	a	bc	ab	N	N	N
Ralstonia pickettii GCF_000227255	0.00382702	0.00432963	0.0010658	0.00076122	0.00405926	3.78861e-15	6.19437e-12	a	a	b	b	a	Y	Y	N
Helicobacter pylori_BU GCF_000345265	0.000386928	0.000373856	1.52505e-06	4.3573e-07	0.000536601	5.6289e-11	9.19761e-08	a	a	b	b	ab	Y	Y	N
Micrococcus luteus ERR2221282	0.0173908	0.0170571	0.00981133	0.00840588	0.0150041	1.04257e-09	1.70252e-06	a	a	b	b	a	Y	Y	N
Streptomyces albus GCF_000411495	0.0169307	0.016932	0.00959194	0.00925991	0.0156523	4.07589e-09	6.65185e-06	ac	a	bc	b	a	Y	Y	N
Helicobacter pylori_BU GCF_000345685	0.00070719	0.000555991	1.30719e-05	0.000437691	0.000630719	1.85122e-08	3.01933e-05	a	a	b	b	a	Y	Y	N
Helicobacter pylori_BU GCF_000345065	0.000868845	0.000204357	5.81699e-05	0.000267102	0.000535512	1.25564e-07	0.000204669	a	a	b	b	a	Y	Y	N
Helicobacter pylori_BU GCF_000345605	0.000493464	0.000546405	5.81699e-05	0.000291068	0.000562745	1.41226e-07	0.000230057	a	a	b	b	a	Y	Y	N
Helicobacter pylori_BU GCF_000345165	0.00062658	0.000505229	0.000956645	0.000333769	0.00043878	1.7527e-07	0.00028534	a	a	b	b	a	Y	Y	N
Cutibacterium acnes ERR2221340	0.025446	0.0237989	0.0108712	0.0111366	0.0189712	2.63588e-06	0.00428858	ab	a	b	b	a	Y	Y	N
Megasphaera sp900066485 ERR1022370	0.0222081	0.0252205	0.0168619	0.0137832	0.0207954	1.32751e-05	0.021572	ac	a	bc	b	ac	Y	Y	N
Sutterella wadsworthensis_B ERR1203961	0.0217902	0.0167057	0.0122952	0.0116105	0.0180658	2.62785e-05	0.0426238	a	a	b	b	a	Y	Y	N
Eubacterium_E hallii 14.29	0.039378	0.0785889	0.0489743	0.0422344	0.0282057	5.2897e-05	0.0856931	abc	a	ab	c	bc	Y	Y	N
Helicobacter pylori_BU GCF_000345225	0.000220044	0.000228105	9.80392e-06	0.00014902	0.000184967	5.90766e-05	0.0955859	a	a	b	ab	ab	Y	Y	N
Eubacterium_E hallii ERR1022398	0.0206155	0.0347985	0.0214172	0.012466	0.0156612	7.05587e-05	0.114093	ab	a	ab	b	b	Y	Y	N
Clostridium_Q symbiosum ERR1022380	0.0176675	0.0169941	0.00700196	0.00352593	0.00651634	0.000100647	0.162646	ab	a	b	b	ab	Y	Y	N
Flavonifractor plautii ERR2221305	0.0222285	0.0332054	0.0526259	0.0411551	0.0295584	0.000108096	0.174575	a	a	b	ab	a	Y	Y	N
Massilibacterium senegalense GCF_001375675	0.00130479	0.00167124	0.00316993	0.00331285	0.00727233	0.000143632	0.231678	ab	a	ab	a	b	Y	Y	N
Helicobacter pylori_BU GCF_000345205	0.000181046	0.000425054	0.000150109	0.000230719	0.000783224	0.000177857	0.286349	ab	a	b	b	ab	N	Y	N
Bilophila wadsworthia GCF_000224655	0.00692309	0.0111113	0.0135024	0.00560109	0.00892593	0.000210065	0.337927	bc	ab	a	c	bc	N	Y	N
Anaerovibrio 81.25	0.0182704	0.0229858	0.0112595	0.00303268	0.180812	0.000217092	0.348867	a	a	ab	b	a	N	Y	N
Agathobaculum sp900291975 ERR1022441	0.0180431	0.0220588	0.0357769	0.0253495	0.0234547	0.000218909	0.351568	a	a	b	a	a	N	Y	N
Clostridium_M clostridioforme ERR2221212	0.00761481	0.00543007	0.00169455	0.000667756	0.00309172	0.000229457	0.368048	a	a	ab	b	a	N	Y	N
Bacteroides nordii ERR2221135	0.122137	0.10947	0.0608634	0.116078	0.126953	0.00023391	0.374958	b	ab	a	b	b	N	Y	N
Dorea longicatena_B 35.11	0.0397131	0.0605318	0.0525418	0.0315388	0.0335566	0.000300585	0.480335	abc	ab	a	bc	c	N	Y	N
Streptococcus anginosus ERR2221320	0.00184641	0.00193813	0.00121198	0.000461874	0.000658606	0.000332476	0.530964	ab	a	ab	b	b	N	Y	N
Bacteroides xylanisolvens GCF_000162155	1.10156	0.915829	0.651976	1.01408	1.03556	0.000381236	0.608071	a	a	b	a	a	N	Y	N
Lawsonibacter sp000177015 GCF_000177015	0.0735078	0.0730033	0.108167	0.0772251	0.0600641	0.000397101	0.632979	a	a	b	ab	a	N	Y	N
Faecalibacterium prausnitzii_C ERR2221188	0.426577	0.462428	0.525249	0.399253	0.560966	0.00043011	0.685166	b	ab	ac	ab	c	N	Y	N
Oscillospiraceae 20.15	0.0603209	0.0378063	0.0721845	0.0570218	0.0623303	0.00047962	0.763555	ab	a	b	b	ab	N	Y	N
Dorea longicatena_B 113.1	0.0554869	0.0737826	0.0617353	0.0309935	0.0465351	0.000576423	0.91536	ab	a	a	b	ab	N	Y	N
Acutalibacteraceae 78.25	0.049619	0.021929	0.0322946	0.0321887	0.0806218	0.000619886	0.983759	ab	a	ab	b	a	N	Y	N
Acetatifactor sp900066565 30.7	0.11382	0.0480682	0.0899956	0.114553	0.1866	0.003769	1	ab	a	ab	b	b	N	Y	N
Faecalibacterium prausnitzii_A ERR1022484	0.325146	0.266886	0.329592	0.269366	0.341485	0.0117977	1	ab	a	b	ab	b	N	Y	N
Akkermansia muciniphila 208.20	0.00847124	0.00142353	0.00091939	0.00837407	0.0103442	0.00552718	1	ab	a	ab	ab	b	N	Y	N
Prevotella copri 9.32	2.12026	1.41463	1.34595	1.81572	1.89976	0.050746	1	ab	a	ab	ab	b	N	Y	N
Eubacterium_E hallii ERR1022303	0.0450782	0.0693532	0.0476989	0.0359636	0.0385806	0.00936995	1	ab	a	ab	ab	b	N	Y	N
Faecalibacterium prausnitzii_H ERR1022327	0.260725	0.174995	0.237043	0.207471	0.238746	0.00636554	1	ab	a	ab	ab	b	N	Y	N
Lachnospiraceae ERR2230083	0.0437242	0.0392534	0.0450083	0.0439719	0.0527911	0.0181561	1	ab	a	ab	ab	b	N	Y	N
Cellulomonas massiliensis GCF_000312005	0.00111481	0.000835294	0.001122	0.000801089	0.00150784	0.00883507	1	ab	a	ab	ab	b	N	Y	N
Aeromicrobium_A massiliense GCF_000312105	0.00105512	0.000766667	0.00117168	0.000767102	0.00327495	0.025202	1	ab	a	ab	ab	b	N	Y	N
Acinetobacter radioresistens GCF_000162115	0.00438366	0.000824183	0.00101176	0.00100327	0.00296536	0.00131947	1	ab	a	ab	a	b	N	Y	N
Lactobacillus amylolyticus GCF_001435665	0.00210675	0.000903704	0.0032793	0.000952288	0.00219368	0.018492	1	ab	a	ab	a	b	N	Y	N
Paenibacillus_A phocaensis GCF_900021165	0.000894771	0.00119346	0.000982135	0.00169499	0.00287821	0.0015405	1	ab	a	a	a	b	N	Y	N
Streptococcus mutans ERR2221288	0.00154946	0.00445752	0.0101144	0.00123551	0.00177451	0.0115399	1	ab	a	b	b	ab	N	Y	N
Streptococcus salivarius ERR2221359	0.0711211	0.130049	0.0728784	0.0753316	0.0734087	0.0033543	1	ab	a	b	b	ab	N	Y	N
Eubacterium_E hallii_A 209.18	0.0425608	0.0764739	0.0445756	0.0373044	0.044563	0.0181719	1	ab	a	ab	b	ab	N	Y	N
Oscillibacter sp001916835 21.2	0.111923	0.123009	0.165945	0.213742	0.171256	0.0441452	1	ab	a	ab	b	ab	N	Y	N
Eubacterium_E hallii 220.8	0.050298	0.0797462	0.0524244	0.0451072	0.0492473	0.023468	1	ab	a	ab	b	ab	N	Y	N
Eubacterium_E hallii 40.8	0.0396808	0.0420462	0.0420558	0.0228009	0.0226993	0.00800251	1	ab	a	ab	b	ab	N	Y	N
Desulfovibrio fairfieldensis 60.1	0.0139092	0.0262231	0.0194987	0.0159645	0.0247904	0.0371031	1	ab	a	ab	b	ab	N	Y	N
Blautia_A sp900066355 ERR1022340	0.0856619	0.128661	0.0982327	0.076824	0.0920407	0.0247146	1	ab	a	ab	b	ab	N	Y	N
Dorea longicatena_B ERR1022428	0.0665671	0.0934351	0.0839281	0.0559682	0.0716969	0.0178184	1	ab	a	ab	b	ab	N	Y	N
Streptococcus parasanguinis_B ERR2221175	0.00935163	0.0173534	0.0136078	0.00931002	0.00866906	0.00235641	1	ab	a	ab	b	ab	N	Y	N
Murimonas intestini ERR2221344	0.00338148	0.00480261	0.00603813	0.00361678	0.00563181	0.0229177	1	ab	a	ab	b	ab	N	Y	N
Streptococcus ERR2221353	0.00670087	0.0116407	0.00813181	0.00511329	0.00598802	0.069736	1	ab	a	ab	b	ab	N	Y	N
Streptococcus ERR2221360	0.00512135	0.00837625	0.00616013	0.00369673	0.00466383	0.00676423	1	ab	a	ab	b	ab	N	Y	N
Dorea formicigenerans ERR2230157	0.0717248	0.0958248	0.087539	0.0705832	0.0809682	0.0177983	1	ab	a	ab	b	ab	N	Y	N
Flavonifractor plautii GCF_000239295	0.0229527	0.0261401	0.0214455	0.0159013	0.0213468	0.0478515	1	ab	a	ab	b	ab	N	Y	N
Slackia_A piriformis GCF_000296445	0.0034098	0.00507015	0.00385381	0.00194466	0.00265054	0.0204592	1	ab	a	ab	b	ab	N	Y	N
Streptococcus sp000411475 GCF_000411475	0.00257124	0.00502222	0.00250305	0.00202353	0.003378	0.0082498	1	ab	a	ab	b	ab	N	Y	N
Streptococcus timonensis GCF_900095845	0.00219564	0.003878	0.00295839	0.0014244	0.00263486	0.0229177	1	ab	a	ab	b	ab	N	Y	N
Eubacterium_E hallii_A 126.6	0.0178974	0.048132	0.0463039	0.0189675	0.033544	0.00471125	1	ab	a	a	b	ab	N	Y	N
Blautia_A wexlerae 43.6	0.115521	0.1651	0.18138	0.0920407	0.122066	0.00268856	1	ab	a	a	b	ab	N	Y	N
Actinomyces sp900323545 ERR2221356	0.00208606	0.00224488	0.00234118	0.00121699	0.00153246	0.00429261	1	ab	a	a	b	ab	N	Y	N
Faecalibacterium prausnitzii_D 41.22	0.576198	0.547656	0.851912	0.6479	0.676538	0.0289061	1	ab	a	b	ab	ab	N	Y	N
Acutalibacteraceae 48.11	0.0154094	0.000199564	0.00868497	0.0146312	0.00999063	0.00115426	1	ab	a	b	ab	ab	N	Y	N
Megasphaera sp000417505 50.22	0.00662614	0.0267908	0.0265309	0.0152937	0.00752898	0.017095	1	ab	a	b	ab	ab	N	Y	N
Absiella sp000163515 ERR1022417	0.0319039	0.0304425	0.0397248	0.0380242	0.0333054	0.00976744	1	ab	a	b	ab	ab	N	Y	N
Emergencia sp900066695 ERR1022419	0.0401828	0.0369122	0.0457501	0.0355889	0.0394253	0.0329031	1	ab	a	b	ab	ab	N	Y	N
Bacteroides stercoris ERR2230124	1.28419	1.19381	0.886892	1.13087	1.08806	0.00397919	1	ab	a	b	ab	ab	N	Y	N
Lactobacillus delbrueckii GCF_000192165	0.00337233	0.00107625	0.00460959	0.00275076	0.00241852	0.00258363	1	ab	a	b	ab	ab	N	Y	N
Flavonifractor plautii ERR2221213	0.0221556	0.0250155	0.0194861	0.0141207	0.0233359	0.000838394	1	ab	a	ab	b	a	N	Y	N
Streptococcus infantarius GCF_000154985	0.0016268	0.00327712	0.00226776	0.0015732	0.00226449	0.00791254	1	ab	a	ab	b	a	N	Y	N
Eisenbergiella massiliensis ERR2221178	0.0540693	0.0614318	0.058619	0.0426096	0.0549643	0.00181323	1	ab	a	a	b	a	N	Y	N
Roseburia inulinivorans ERR1204035	0.0614063	0.0731651	0.0914214	0.0994963	0.14522	0.0193267	1	a	a	ab	ab	b	N	Y	N
Blastococcus massiliensis GCF_000582785	0.00268584	0.000786928	0.00140741	0.000667974	0.00100959	0.0122718	1	a	a	ab	b	ab	N	Y	N
Oscillospiraceae 218.2	0.121453	0.0379292	0.0818327	0.08882	0.128748	0.00137283	1	a	a	b	ab	ab	N	Y	N
Agathobaculum butyriciproducens 82.18	0.0971174	0.0903671	0.144735	0.108798	0.0951401	0.00118759	1	a	a	b	ab	ab	N	Y	N
Bacteroides intestinalis GCF_000172175	0.262095	0.364331	0.192237	0.200706	0.214659	0.0100366	1	a	a	b	a	ab	N	Y	N
Acinetobacter fasciculus ERR2221242	0.000736383	0.000716993	0.00122157	0.000714161	0.000830501	0.00290833	1	a	a	ab	b	a	N	Y	N
Helicobacter pylori_BU GCF_000345045	0.000155773	0.000161874	0.000218519	1.52505e-06	0.000462745	1.29172e-05	0.0210033	ab	ab	a	a	b	Y	N	N
Anaerococcus senegalensis GCF_000321005	0.00141155	0.000825708	0.00108235	0.000347495	0.0012268	5.38018e-05	0.0871051	a	ab	a	b	a	Y	N	N
Faecalibacterium prausnitzii_C 56.10	0.509385	0.440533	0.781025	0.454027	0.813987	0.000297266	0.475329	b	ab	a	b	a	N	N	N
Lachnoclostridium_A edouardi ERR2221391	0.0113139	0.0130617	0.0109338	0.0135959	0.0186229	0.000517521	0.822858	a	ab	a	a	b	N	N	N
Lachnospira rogosae 10.1	0.0214599	0.00182767	0.00250131	0.00176405	0.00208235	0.375098	1	a	a	a	a	a	N	N	N
Ruminococcus_D bicirculans 10.12	0.0919216	0.124333	0.0397856	0.0309854	0.0772205	0.300737	1	a	a	a	a	a	N	N	N
Lachnospiraceae 10.2	0.0203074	0.0195283	0.0164943	0.0213458	0.0270623	0.0742181	1	a	a	a	a	a	N	N	N
Gemmiger sp003476825 10.24	0.013654	0.0132074	0.0187355	0.0079146	0.0176063	0.53421	1	a	a	a	a	a	N	N	N
Monoglobaceae 10.33	0.0196153	0.0173492	0.016532	0.0138248	0.0188623	0.724441	1	a	a	a	a	a	N	N	N
Alistipes putredinis 10.37	0.0950037	0.0255915	0.123219	0.108219	0.101383	0.992513	1	a	a	a	a	a	N	N	N
Acutalibacteraceae 10.39	0.0525871	0.0406521	0.0418913	0.0379712	0.0419588	0.531003	1	a	a	a	a	a	N	N	N
Acutalibacteraceae 10.4	0.0198739	0.0928157	0.0322643	0.0213431	0.00638998	0.895557	1	a	a	a	a	a	N	N	N
Catenibacterium sp000437715 10.41	0.0385902	0.0487804	0.0244536	0.0156841	0.0423525	0.391013	1	a	a	a	a	a	N	N	N
Acutalibacteraceae 100.10	0.0277268	0.0704638	0.0523403	0.0685939	0.0199122	0.772746	1	a	a	a	a	a	N	N	N
Gemmiger sp003476825 100.12	0.00489063	0.0102357	0.0179137	0.0150301	0.0100512	0.264645	1	a	a	a	a	a	N	N	N
Akkermansia muciniphila_B 100.14	0.00239847	0.0059963	0.0193155	0.189664	0.0253277	0.0253433	1	a	a	a	a	a	N	N	N
Acutalibacteraceae 100.19	0.00327756	0.0129135	0.0168932	0.00283399	0.00237952	0.210444	1	a	a	a	a	a	N	N	N
Parabacteroides distasonis 100.2	0.0100355	0.0343952	0.0382176	0.0502965	0.0244344	0.897791	1	a	a	a	a	a	N	N	N
Christensenellales 100.3	0.00239237	0.00452092	0.0145129	0.00470893	0.00128867	0.0364588	1	a	a	a	a	a	N	N	N
Holdemania sp900120005 101.6	0.00697081	0.00635185	0.0117307	0.0069854	0.0140257	0.05564	1	a	a	a	a	a	N	N	N
Roseburia inulinivorans 102.1	0.0368028	0.0431978	0.0703693	0.0753948	0.271685	0.187569	1	a	a	a	a	a	N	N	N
Clostridium_M bolteae 102.11	8.93246e-06	0.00440022	0.0113804	0.0184176	0.00642593	0.782785	1	a	a	a	a	a	N	N	N
Flavonifractor plautii 102.16	0.00842004	0.0227423	0.0648732	0.0238447	0.0324693	0.359925	1	a	a	a	a	a	N	N	N
Monoglobales 102.20	0.0123948	0.0320135	0.0397126	0.0197041	0.0263196	0.108297	1	a	a	a	a	a	N	N	N
Agathobacter rectale 103.25	0.265188	0.0712033	0.0926015	0.156181	0.182351	0.632448	1	a	a	a	a	a	N	N	N
Anaerostipes hadrus 104.17	0.0432826	0.0232475	0.0502943	0.0183632	0.106726	0.0402022	1	a	a	a	a	a	N	N	N
Butyricimonas sp002161485 104.6	0.0343983	0.0759702	0.0619166	0.0506072	0.0378786	0.0818665	1	a	a	a	a	a	N	N	N
Agathobacter rectale 105.1	0.0825745	0.0695854	0.0577301	0.0808436	0.075241	0.175286	1	a	a	a	a	a	N	N	N
Odoribacter splanchnicus 105.22	0.0559131	0.0373636	0.0303804	0.0475826	0.0295451	0.34827	1	a	a	a	a	a	N	N	N
Fusicatenibacter saccharivorans 105.26	0.0156782	0.0714745	0.0986956	0.0480654	0.0485024	0.318828	1	a	a	a	a	a	N	N	N
Eubacterium_G ventriosum 105.9	0.00715599	0.00386471	0.0191987	0.00421373	0.00672767	0.568472	1	a	a	a	a	a	N	N	N
Acutalibacteraceae 106.2	0.0106168	0.00933333	0.025159	0.0132937	0.0191529	0.131759	1	a	a	a	a	a	N	N	N
Alistipes putredinis 107.17	0.167431	0.126859	0.14051	0.126204	0.134145	0.944817	1	a	a	a	a	a	N	N	N
Alistipes shahii 107.18	0.0553647	0.0555033	0.049332	0.0720492	0.0533046	0.274068	1	a	a	a	a	a	N	N	N
Paraprevotella clara 108.13	0.0158379	0.0216325	0.0317381	0.0314566	0.0405608	0.0868905	1	a	a	a	a	a	N	N	N
Paramuribaculum sp000431155 108.15	0.0119362	0.0022878	0.0175691	0.0384048	0.0181545	0.149511	1	a	a	a	a	a	N	N	N
Desulfovibrio piger 108.21	0.0132429	0.00928475	0.0279288	0.0125922	0.0223063	0.126542	1	a	a	a	a	a	N	N	N
Acutalibacteraceae 109.4	0.00775076	0.0102904	0.0192917	0.00614031	0.00583704	0.0284725	1	a	a	a	a	a	N	N	N
Alistipes obesi 11.10	0.0176641	0.0341155	0.00262288	0.0185617	0.0143057	0.0536656	1	a	a	a	a	a	N	N	N
Opitutales 11.13	0.0377146	0.0337702	0.0192312	0.0273693	0.0175235	0.296184	1	a	a	a	a	a	N	N	N
Eubacterium_R sp000434995 11.14	0.0224773	0.021617	0.0376429	0.0158277	0.0540523	0.362566	1	a	a	a	a	a	N	N	N
Christensenellales 11.16	0.00600414	0.0144486	0.0121272	0.0199468	0.0129595	0.527444	1	a	a	a	a	a	N	N	N
Agathobacter rectale 11.19	0.13151	0.0408669	0.0738161	0.0427889	0.116263	0.499817	1	a	a	a	a	a	N	N	N
Lactobacillus_B ruminis 11.2	0.00643922	0.0240551	0.00823486	0.0156645	0.00700065	0.423996	1	a	a	a	a	a	N	N	N
Dialister sp000434475 11.21	0.0583122	0.0500756	0.0292037	0.0224564	0.0445967	0.111873	1	a	a	a	a	a	N	N	N
Collinsella aerofaciens_F 11.4	0.058481	0.0838932	0.044559	0.0375893	0.0406667	0.520658	1	a	a	a	a	a	N	N	N
Butyricimonas virosa 110.11	0.0193261	0.0180253	0.0151275	0.0203277	0.0108185	0.629833	1	a	a	a	a	a	N	N	N
Oscillospiraceae 110.16	0.0372268	0.0398937	0.0340778	0.0294638	0.0185087	0.25753	1	a	a	a	a	a	N	N	N
Negativibacillus sp000435195 110.20	0.00452549	0.00664488	0.00908911	0.00612266	0.00451917	0.761618	1	a	a	a	a	a	N	N	N
Parabacteroides merdae 110.21	0.0260044	0.0474675	0.0381791	0.0449538	0.0654983	0.667867	1	a	a	a	a	a	N	N	N
Faecalicatena torques 110.26	0.000736601	0.00220828	0.0116388	0.000234858	0.000666667	0.0239928	1	a	a	a	a	a	N	N	N
Escherichia flexneri 110.9	0.00485359	0.000649673	0.0168068	0.00153159	0.00101743	0.261578	1	a	a	a	a	a	N	N	N
Alistipes_A ihumii 111.11	0.0205765	0.00266383	0.01122	0.00531917	0.00832614	0.850788	1	a	a	a	a	a	N	N	N
Anaerotignum sp001304995 111.36	0.0177022	0.0214784	0.0256991	0.0171436	0.0180316	0.4846	1	a	a	a	a	a	N	N	N
Eggerthellaceae 111.7	0.00259063	0.00229651	0.00319739	0.00111983	0.00387647	0.796626	1	a	a	a	a	a	N	N	N
Flavonifractor sp000508885 112.14	0.0221388	0.0432133	0.0643797	0.0227429	0.0222137	0.190067	1	a	a	a	a	a	N	N	N
Anaerostipes hadrus 112.16	0.00705577	0.00597778	0.00996275	0.0156399	0.00941721	0.444856	1	a	a	a	a	a	N	N	N
Escherichia coli 112.17	0.00176253	0.0013281	0.0187667	0.000301743	0.000656863	0.937333	1	a	a	a	a	a	N	N	N
Anaerostipes hadrus 113.21	0.0605288	0.04099	0.0296954	0.0150534	0.0580492	0.863415	1	a	a	a	a	a	N	N	N
Parabacteroides merdae 113.6	0.0575754	0.0336231	0.0243026	0.0253623	0.0299793	0.55855	1	a	a	a	a	a	N	N	N
Oscillospiraceae 113.9	0.0847481	0.0498667	0.130259	0.138393	0.0634115	0.0992198	1	a	a	a	a	a	N	N	N
Roseburia hominis 114.24	0.0297967	0.0271935	0.0322641	0.0214405	0.0407763	0.534	1	a	a	a	a	a	N	N	N
Monoglobales 114.35	0.00813268	0.00557124	0.00864749	0.00376078	0.00375425	0.950767	1	a	a	a	a	a	N	N	N
Anaerotignum sp000436415 114.6	0.00826209	0.00962527	0.0220094	0.00798519	0.0133959	0.161615	1	a	a	a	a	a	N	N	N
Eubacterium_G ventriosum 114.7	0.00488105	0.00714989	0.00846318	0.00460893	0.000852941	0.44896	1	a	a	a	a	a	N	N	N
Bifidobacterium longum 115.13	0.0165357	0.0148401	0.0253643	0.0146048	0.0146839	0.232579	1	a	a	a	a	a	N	N	N
Parabacteroides merdae 115.15	0.0759381	0.0651085	0.0584364	0.0604695	0.0591013	0.662627	1	a	a	a	a	a	N	N	N
Faecalicatena lactaris 115.16	0.0238943	0.0355253	0.041883	0.0264597	0.0364985	0.983245	1	a	a	a	a	a	N	N	N
Eubacterium_F sp003491505 115.24	0.00915403	0.00353856	0.0339505	0.0287309	0.0206906	0.640808	1	a	a	a	a	a	N	N	N
Alistipes 115.4	0.0483002	0.0101468	0.0281956	0.0883645	0.0211471	0.395744	1	a	a	a	a	a	N	N	N
Monoglobales 116.10	0.00575534	0.00403508	0.0148824	0.0136427	0.011758	0.994895	1	a	a	a	a	a	N	N	N
Lachnospiraceae 116.17	0.00686993	0.00596078	0.0143362	0.0130268	0.00816863	0.00554004	1	a	a	a	a	a	N	N	N
Agathobaculum butyriciproducens 116.21	0.00444379	0.00681874	0.0127207	0.00854466	0.00704292	0.140526	1	a	a	a	a	a	N	N	N
Roseburia inulinivorans 116.8	0.0409436	0.0378505	0.0784342	0.0584802	0.0766451	0.0615628	1	a	a	a	a	a	N	N	N
Faecalibacterium prausnitzii_K 117.2	0.257347	0.233839	0.265752	0.243744	0.282892	0.201389	1	a	a	a	a	a	N	N	N
Anaerotignum sp000436415 118.16	0.0110087	0.020344	0.028527	0.0135085	0.0153383	0.706359	1	a	a	a	a	a	N	N	N
Alistipes 118.29	0.0162431	0.042941	0.0292736	0.0165183	0.00954444	0.16304	1	a	a	a	a	a	N	N	N
Ruminococcus_E bromii_B 118.40	0.0168908	0.0194978	0.0296007	0.0145684	0.0153654	0.492955	1	a	a	a	a	a	N	N	N
Megasphaera massiliensis 118.6	0.00304444	0.013202	0.01531	0.00701634	0.00530566	0.102176	1	a	a	a	a	a	N	N	N
Acutalibacteraceae 12.14	0.0385989	0.00387603	0.00750588	0.0244503	0.0241322	0.49246	1	a	a	a	a	a	N	N	N
Parabacteroides sp000436495 12.18	0.0254083	0.0255037	0.026081	0.0307037	0.0419242	0.809483	1	a	a	a	a	a	N	N	N
Christensenellales 12.24	0.0473863	0.153558	0.0411296	0.0461144	0.0219695	0.707487	1	a	a	a	a	a	N	N	N
Dakarella 12.27	0.020515	0.0356869	0.0406623	0.0200691	0.039156	0.266314	1	a	a	a	a	a	N	N	N
Bifidobacterium adolescentis 12.28	0.073685	0.183087	0.182355	0.18407	0.175604	0.861171	1	a	a	a	a	a	N	N	N
Coprococcus sp000154245 12.4	0.107659	0.0432353	0.0435316	0.10151	0.0474438	0.279079	1	a	a	a	a	a	N	N	N
QAMH01 12.7	0.0102582	0.0323447	0.0118444	0.0473244	0.0197048	0.516411	1	a	a	a	a	a	N	N	N
Lachnospiraceae 120.17	0.00914793	0.00678715	0.0136556	0.0179364	0.00515817	0.0438501	1	a	a	a	a	a	N	N	N
Fusicatenibacter saccharivorans 120.21	0.161417	0.145537	0.154026	0.153871	0.158976	0.271065	1	a	a	a	a	a	N	N	N
Agathobacter rectale 120.3	0.116902	0.143286	0.147537	0.186929	0.31042	0.166066	1	a	a	a	a	a	N	N	N
Paraprevotella clara 121.10	0.0509582	0.0552444	0.0210549	0.0405667	0.0651362	0.632379	1	a	a	a	a	a	N	N	N
Acutalibacteraceae 122.10	0.0165344	0.0939405	0.052978	0.0259218	0.0150159	0.806924	1	a	a	a	a	a	N	N	N
Anaerotignum sp000436415 122.29	0.00678257	0.00443987	0.018866	0.016307	0.0144486	0.620163	1	a	a	a	a	a	N	N	N
Ruminococcus_E bromii_B 122.3	0.00525664	0.00769237	0.0494	0.0180336	0.00882092	0.429031	1	a	a	a	a	a	N	N	N
Ruminococcus_A sp003011855 123.14	0.0400671	0.0364351	0.0439747	0.0395693	0.0335203	0.602661	1	a	a	a	a	a	N	N	N
Oscillospiraceae 123.15	0.0353725	0.013388	0.0528194	0.0480536	0.0325033	0.333255	1	a	a	a	a	a	N	N	N
Odoribacter splanchnicus 123.5	0.0043183	0.00918627	0.0163227	0.00851678	0.00176013	0.300867	1	a	a	a	a	a	N	N	N
Bilophila wadsworthia 123.9	0.0132451	0.0207316	0.0326769	0.0111651	0.0134497	0.0289328	1	a	a	a	a	a	N	N	N
Anaerostipes hadrus 124.19	0.0170362	0.00945272	0.0103209	0.00999695	0.0124331	0.10749	1	a	a	a	a	a	N	N	N
Eubacterium_E hallii 124.4	0.0403832	0.0431458	0.0389549	0.0310566	0.0322362	0.0328687	1	a	a	a	a	a	N	N	N
Roseburia hominis 124.5	0.0184015	0.0379797	0.0306697	0.090227	0.0666765	0.213689	1	a	a	a	a	a	N	N	N
Alistipes finegoldii 125.12	0.0576627	0.0445118	0.0392704	0.0364135	0.0452645	0.262939	1	a	a	a	a	a	N	N	N
Faecalicatena torques 125.15	0.00484052	0.026698	0.0113115	0.0103442	0.000753813	0.178439	1	a	a	a	a	a	N	N	N
Parabacteroides distasonis 13.10	0.0121802	0.0191586	0.0101586	0.0042268	0.0248059	0.396673	1	a	a	a	a	a	N	N	N
Alphaproteobacteria 13.12	0.0401096	0.0352898	0.123105	0.081927	0.0143166	0.889471	1	a	a	a	a	a	N	N	N
Alistipes_A ihumii 13.22	0.0285211	0.0213429	0.0294438	0.0113447	0.0159237	0.804966	1	a	a	a	a	a	N	N	N
Clostridium_A leptum 13.23	0.0479017	0.030027	0.0281603	0.0288802	0.018712	0.173354	1	a	a	a	a	a	N	N	N
Oscillospiraceae 13.26	0.0500353	0.032841	0.0827357	0.0599063	0.0484985	0.537865	1	a	a	a	a	a	N	N	N
Acutalibacteraceae 13.8	0.00796383	0.00796667	0.0192124	0.011959	0.00721874	0.433398	1	a	a	a	a	a	N	N	N
Lachnospiraceae 14.10	0.0218081	0.0604575	0.0108	0.0323229	0.0140514	0.447804	1	a	a	a	a	a	N	N	N
Acutalibacteraceae 14.11	0.00915142	0.0116235	0.0373292	0.0393691	0.0231514	0.743814	1	a	a	a	a	a	N	N	N
Roseburia hominis 14.18	0.0210477	0.0280133	0.0219211	0.0289571	0.0374954	0.928938	1	a	a	a	a	a	N	N	N
Eubacterium_M 14.19	0.00241786	0.013217	0.00557778	0.00595272	0.00135512	0.323065	1	a	a	a	a	a	N	N	N
Lachnospiraceae 14.26	0.0371813	0.0701662	0.0388969	0.0570458	0.0661754	0.287688	1	a	a	a	a	a	N	N	N
Lachnospiraceae 14.28	0.0261479	0.0379786	0.0492205	0.0597688	0.0327427	0.231078	1	a	a	a	a	a	N	N	N
Agathobacter rectale 14.3	0.110143	0.11621	0.173473	0.133794	0.163398	0.305757	1	a	a	a	a	a	N	N	N
Anaerostipes hadrus 14.31	0.0144351	0.0283847	0.0315826	0.0227312	0.0236634	0.0701748	1	a	a	a	a	a	N	N	N
Ruminococcus_C 14.35	0.0233834	0.0439745	0.0353442	0.0391157	0.0284359	0.491967	1	a	a	a	a	a	N	N	N
Eggerthellaceae 14.4	0.00465098	0.0123634	0.00800806	0.0139471	0.00272004	0.0392415	1	a	a	a	a	a	N	N	N
Odoribacter splanchnicus 14.5	0.0119264	0.0145915	0.0128525	0.00895708	0.0133993	0.819807	1	a	a	a	a	a	N	N	N
Eggerthellaceae 14.7	0.0057305	0.0113183	0.00649259	0.00995142	0.00660305	0.227066	1	a	a	a	a	a	N	N	N
Eubacterium_F sp003491505 14.8	0.00470893	0.0269797	0.00959194	0.0269773	0.0149318	0.411026	1	a	a	a	a	a	N	N	N
Gemmiger sp003476825 14.9	0.0403582	0.0464118	0.0797298	0.088015	0.0363754	0.0428511	1	a	a	a	a	a	N	N	N
Oscillibacter sp001916835 15.13	0.124068	0.101397	0.183749	0.234209	0.104214	0.286538	1	a	a	a	a	a	N	N	N
Phascolarctobacterium faecium 15.14	0.0110327	0.0323481	0.0297582	0.020444	0.0180612	0.67541	1	a	a	a	a	a	N	N	N
Lachnospira eligens_B 15.16	0.0183534	0.0306113	0.0130035	0.0390481	0.0238678	0.927341	1	a	a	a	a	a	N	N	N
Anaerostipes hadrus 15.17	0.00537386	0.00533791	0.009078	0.00299739	0.00298083	0.704182	1	a	a	a	a	a	N	N	N
Sutterella wadsworthensis_A 15.23	0.0297499	0.0143383	0.0323575	0.0301978	0.109036	0.734823	1	a	a	a	a	a	N	N	N
Monoglobales 15.24	0.0314392	0.0299129	0.020322	0.0423819	0.0346867	0.981036	1	a	a	a	a	a	N	N	N
Bifidobacterium adolescentis 15.25	0.11705	0.0783771	0.0845852	0.0850534	0.078322	0.568846	1	a	a	a	a	a	N	N	N
Acutalibacteraceae 15.4	0.125997	0.0176595	0.0533534	0.0568083	0.0123967	0.0961921	1	a	a	a	a	a	N	N	N
Erysipelatoclostridium sp000752095 15.6	0.00147603	0.00814139	0.00379564	0.00392113	0.0148985	0.607725	1	a	a	a	a	a	N	N	N
Ruminococcus_D bicirculans 15.9	0.0512434	0.125945	0.0599861	0.0682007	0.0240551	0.616327	1	a	a	a	a	a	N	N	N
Lachnospira sp000437735 16.1	0.0507804	0.0974279	0.0740621	0.0554129	0.0910932	0.180031	1	a	a	a	a	a	N	N	N
Lachnospirales 16.12	0.0518553	0.124273	0.0527303	0.0656017	0.137248	0.033272	1	a	a	a	a	a	N	N	N
Erysipelatoclostridium sp000752095 16.14	0.0491388	0.0730834	0.0455312	0.0572159	0.0794231	0.184121	1	a	a	a	a	a	N	N	N
Bifidobacterium pseudocatenulatum 16.15	0.125346	0.0693586	0.0876425	0.0828381	0.0865926	0.903359	1	a	a	a	a	a	N	N	N
Parabacteroides distasonis 16.5	0.0426682	0.0293475	0.0361815	0.0163821	0.0339608	0.546331	1	a	a	a	a	a	N	N	N
Eubacterium_G sp000435815 16.6	0.0231667	0.0203096	0.024632	0.022122	0.0284388	0.796914	1	a	a	a	a	a	N	N	N
Lachnospiraceae 17.14	0.00103529	0.028712	0.022002	0.0389431	0.0450682	0.0119487	1	a	a	a	a	a	N	N	N
Lawsonibacter sp900066825 17.16	0.00158257	0.0187571	0.0128281	0.00651917	0.00737124	0.0159158	1	a	a	a	a	a	N	N	N
Escherichia coli 17.19	0.00591068	0.0917468	0.00401525	0.0107813	0.00151699	0.112964	1	a	a	a	a	a	N	N	N
Lachnospiraceae 17.3	0.0239288	0.0353085	0.0341645	0.0321314	0.0372329	0.116307	1	a	a	a	a	a	N	N	N
Anaerostipes hadrus 17.4	0.0160712	0.0104895	0.0127606	0.0085634	0.0126739	0.0587003	1	a	a	a	a	a	N	N	N
Turicimonas muris 17.8	0.0151144	0.0272174	0.0174514	0.0135338	0.0166536	0.210152	1	a	a	a	a	a	N	N	N
Roseburia inulinivorans 17.9	0.0168719	0.11112	0.0518257	0.0543673	0.0836963	0.0633658	1	a	a	a	a	a	N	N	N
Agathobacter rectale 18.12	0.160329	0.224331	0.147716	0.245609	0.314413	0.613216	1	a	a	a	a	a	N	N	N
Flavonifractor plautii 18.13	0.00954031	0.0551115	0.0405527	0.022429	0.0408573	0.366052	1	a	a	a	a	a	N	N	N
Gemmiger sp003476825 18.5	0.00771111	0.00840044	0.0271479	0.0122477	0.0239911	0.89939	1	a	a	a	a	a	N	N	N
Sutterella wadsworthensis_A 19.10	0.0226895	0.021007	0.13057	0.0361963	0.02589	0.141123	1	a	a	a	a	a	N	N	N
Alistipes onderdonkii 19.11	0.0123338	0.0126368	0.0106972	0.0183244	0.0106253	0.696019	1	a	a	a	a	a	N	N	N
Eggerthellaceae 19.13	0.0192281	0.00754466	0.00273704	0.00732026	0.00238039	0.872332	1	a	a	a	a	a	N	N	N
Ruminococcus_E bromii_B 19.29	0.0249758	0.0563251	0.0115007	0.0311327	0.0243399	0.499621	1	a	a	a	a	a	N	N	N
Acutalibacteraceae 19.30	0.0732375	0.0347752	0.0288129	0.030968	0.0166303	0.606329	1	a	a	a	a	a	N	N	N
Eubacterium_R sp000434995 19.31	0.0272941	0.0236843	0.0215462	0.0184492	0.0384793	0.854715	1	a	a	a	a	a	N	N	N
Megasphaera massiliensis 19.7	0.0119623	0.0120786	0.0298246	0.0133956	0.00423704	0.221351	1	a	a	a	a	a	N	N	N
Coprococcus eutactus_A 20.2	0.000646623	0.0231521	0.00350414	0.00698584	0.00234096	0.683371	1	a	a	a	a	a	N	N	N
Lachnospiraceae 20.21	0.0619423	0.0965344	0.158346	0.0920948	0.0920793	0.120256	1	a	a	a	a	a	N	N	N
Lachnospira eligens_B 20.6	0.0593181	0.0240087	0.0103434	0.0085037	0.014985	0.390972	1	a	a	a	a	a	N	N	N
Erysipelatoclostridium sp000752095 200.1	0.0111993	0.014381	0.0154257	0.0227333	0.0132749	0.690589	1	a	a	a	a	a	N	N	N
Bifidobacterium bifidum 200.12	0.0621447	0.0467041	0.0556375	0.0429847	0.0324455	0.664435	1	a	a	a	a	a	N	N	N
Eisenbergiella sp900066775 200.2	0.0123758	0.0128512	0.016359	0.0151828	0.0105344	0.331637	1	a	a	a	a	a	N	N	N
Anaerotignum sp000436415 200.20	0.00886122	0.0113218	0.0151292	0.0177492	0.013934	0.699029	1	a	a	a	a	a	N	N	N
Agathobaculum butyriciproducens 200.23	0.0057451	0.00743529	0.0130667	0.0248763	0.00947647	0.644167	1	a	a	a	a	a	N	N	N
Monoglobales 200.8	0.0048854	0.00323878	0.00480828	0.0150826	0.0025427	0.97959	1	a	a	a	a	a	N	N	N
Adlercreutzia equolifaciens 200.9	0.00794553	0.00907712	0.0157834	0.0260089	0.00858649	0.0166496	1	a	a	a	a	a	N	N	N
Lachnospira sp000436475 203.11	0.0119338	0.0301407	0.0111621	0.0219595	0.0193545	0.767772	1	a	a	a	a	a	N	N	N
Lachnospiraceae 203.25	0.0667898	0.0675414	0.0391309	0.0695863	0.0380913	0.80798	1	a	a	a	a	a	N	N	N
Gemmiger sp003476825 203.6	0.00392963	0.00719521	0.00910719	0.0123723	0.0178322	0.371851	1	a	a	a	a	a	N	N	N
Bifidobacterium longum 204.10	0.0298667	0.0178353	0.0321233	0.0190266	0.0170876	0.194299	1	a	a	a	a	a	N	N	N
Fusicatenibacter saccharivorans 204.5	0.0728009	0.168788	0.120062	0.0885806	0.151435	0.0875419	1	a	a	a	a	a	N	N	N
Oscillospiraceae 205.2	0.156785	0.039749	0.119074	0.202394	0.0985682	0.286846	1	a	a	a	a	a	N	N	N
Adlercreutzia equolifaciens 205.21	0.0168261	0.0230861	0.0261231	0.0293634	0.0191089	0.394729	1	a	a	a	a	a	N	N	N
Dakarella 205.29	0.00667952	0.00592614	0.0140061	0.010581	0.0141283	0.932624	1	a	a	a	a	a	N	N	N
Lachnospiraceae 205.4	0.0232991	0.0185497	0.0148961	0.0580529	0.0306571	0.322845	1	a	a	a	a	a	N	N	N
Escherichia flexneri 206.11	0.00126035	0.0307362	0.0103344	0.0358593	0.0218976	0.382899	1	a	a	a	a	a	N	N	N
Clostridium_Q symbiosum 206.5	0.00274641	0.00131983	0.0486551	0.0266017	0.0243804	0.867805	1	a	a	a	a	a	N	N	N
Agathobaculum butyriciproducens 207.13	0.00236209	0.00358802	0.00540588	0.00658388	0.00337081	0.918192	1	a	a	a	a	a	N	N	N
Parabacteroides merdae 207.16	0.0842083	0.0462359	0.0524255	0.0861556	0.0670379	0.579772	1	a	a	a	a	a	N	N	N
Eubacterium_R sp000433975 207.5	0.00867538	0.00133769	0.0066281	0.0051756	0.000439651	0.636701	1	a	a	a	a	a	N	N	N
Ruminococcus_E sp003526955 208.12	0.00695599	0.000249455	0.00382702	0.00783529	0.00203333	0.021086	1	a	a	a	a	a	N	N	N
Odoribacter splanchnicus 208.21	0.00559129	0.00398061	0.00947342	0.00931285	0.00952266	0.508803	1	a	a	a	a	a	N	N	N
Eubacterium_G ventriosum 208.31	0.00766645	0.00307756	0.00724118	0.0104253	0.00825163	0.877271	1	a	a	a	a	a	N	N	N
Acutalibacteraceae 208.35	0.0203107	0.0114845	0.0101235	0.0134447	0.0101264	0.0679167	1	a	a	a	a	a	N	N	N
Oscillospirales 208.38	0.0148632	0.00156688	0.0039061	0.0155908	0.0127268	0.642775	1	a	a	a	a	a	N	N	N
Bacilli 208.42	0.0269124	0.0121566	0.0203913	0.0174865	0.0198895	0.263498	1	a	a	a	a	a	N	N	N
Parasutterella excrementihominis 208.44	0.0102111	0.012205	0.012337	0.0132438	0.0100401	0.556672	1	a	a	a	a	a	N	N	N
Alistipes onderdonkii 208.6	0.0180318	0.0210185	0.0182996	0.0291015	0.0162885	0.237473	1	a	a	a	a	a	N	N	N
Lachnospira sp900316325 208.7	0.0194789	0.0183083	0.0309268	0.0236176	0.0205673	0.823321	1	a	a	a	a	a	N	N	N
Ruminococcaceae 209.15	0.0976983	0.0580401	0.0842246	0.0819621	0.0450233	0.0284608	1	a	a	a	a	a	N	N	N
Clostridium_A leptum 209.21	0.00910806	0.0123122	0.0149301	0.00867734	0.0300155	0.604451	1	a	a	a	a	a	N	N	N
Odoribacter splanchnicus 21.1	0.0437329	0.0421739	0.0341521	0.0447033	0.0505688	0.234889	1	a	a	a	a	a	N	N	N
Christensenellales 21.10	0.00840501	0.00690523	0.00255861	0.00538061	0.0234651	0.278396	1	a	a	a	a	a	N	N	N
Gemmiger formicilis 21.19	0.103133	0.114122	0.165714	0.12891	0.0989675	0.358179	1	a	a	a	a	a	N	N	N
Erysipelatoclostridium sp003024675 21.21	0.0252261	0.046937	0.0170867	0.0186832	0.0290893	0.818845	1	a	a	a	a	a	N	N	N
Eubacterium_F sp003491505 21.3	0.0241305	0.057358	0.0309725	0.0323965	0.0575643	0.14772	1	a	a	a	a	a	N	N	N
Eisenbergiella sp900066775 21.4	0.0579477	0.0176606	0.0144562	0.0175839	0.0281865	0.628222	1	a	a	a	a	a	N	N	N
Gemmiger sp003476825 21.7	0.0558784	0.050817	0.0686889	0.102477	0.0456747	0.95486	1	a	a	a	a	a	N	N	N
Agathobacter rectale 21.8	0.0605732	0.0767017	0.108528	0.114019	0.0782017	0.774084	1	a	a	a	a	a	N	N	N
Ruminococcus_D bicirculans 21.9	0.00978954	0.0185987	0.00164292	0.00199346	0.00842941	0.872203	1	a	a	a	a	a	N	N	N
Collinsella 210.27	0.0317828	0.037929	0.046985	0.040305	0.0303198	0.377409	1	a	a	a	a	a	N	N	N
Alistipes finegoldii 211.1	0.024807	0.0161187	0.0459987	0.0241275	0.0565061	0.646137	1	a	a	a	a	a	N	N	N
Erysipelatoclostridium sp000752095 211.12	0.0126998	0.0107789	0.00521481	0.00963856	0.00876231	0.402601	1	a	a	a	a	a	N	N	N
Eubacterium_G ventriosum 212.15	0.0178144	0.021954	0.0248129	0.0192124	0.0213928	0.65471	1	a	a	a	a	a	N	N	N
Alistipes finegoldii 213.10	0.0242887	0.0362686	0.0517434	0.0562802	0.0312203	0.0465497	1	a	a	a	a	a	N	N	N
Gemmiger sp003476825 213.2	0.00445948	0.00619281	0.0150634	0.0126257	0.00817037	0.195679	1	a	a	a	a	a	N	N	N
Alistipes onderdonkii 214.27	0.0629869	0.0355512	0.0411	0.0461407	0.0542	0.719512	1	a	a	a	a	a	N	N	N
Clostridia 214.38	0.0964383	0.112317	0.0740545	0.0770956	0.0977536	0.66984	1	a	a	a	a	a	N	N	N
Agathobacter faecis 215.16	0.0504144	0.0178939	0.0697878	0.0638667	0.155583	0.435038	1	a	a	a	a	a	N	N	N
Adlercreutzia equolifaciens 215.20	0.0107708	0.0297471	0.0348194	0.0288826	0.0164675	0.14885	1	a	a	a	a	a	N	N	N
Alistipes putredinis 215.9	0.136256	0.102828	0.106741	0.125231	0.0991961	0.210409	1	a	a	a	a	a	N	N	N
Oscillospiraceae 216.1	0.073707	0.00388976	0.0426556	0.0407425	0.0540488	0.0821099	1	a	a	a	a	a	N	N	N
Coprobacter fastidiosus 216.14	0.021046	0.0366331	0.0354464	0.0392	0.0207479	0.844614	1	a	a	a	a	a	N	N	N
Agathobacter rectale 217.10	0.121157	0.0285144	0.10708	0.0780183	0.0887327	0.139271	1	a	a	a	a	a	N	N	N
Phascolarctobacterium faecium 217.22	0.016627	0.014283	0.0116841	0.0172908	0.0114379	0.342669	1	a	a	a	a	a	N	N	N
Anaerotignum sp001304995 217.24	0.0143168	0.01668	0.0205858	0.0179172	0.0138235	0.596067	1	a	a	a	a	a	N	N	N
Oscillospiraceae 218.1	0.0243917	0.0178889	0.0216739	0.0315577	0.00566558	0.295739	1	a	a	a	a	a	N	N	N
Bifidobacterium adolescentis 218.33	0.128376	0.092881	0.127445	0.0943821	0.0940769	0.0638171	1	a	a	a	a	a	N	N	N
Parabacteroides distasonis 219.17	0.00879194	0.0113656	0.0189174	0.0156845	0.00582571	0.704426	1	a	a	a	a	a	N	N	N
Eubacterium_G ventriosum 219.22	0.00661634	0.0124791	0.0145858	0.0325379	0.019773	0.423127	1	a	a	a	a	a	N	N	N
Klebsiella pneumoniae 219.28	0.00193943	0.0536675	0.0201176	0.0869739	0.0554917	0.101554	1	a	a	a	a	a	N	N	N
Oscillospiraceae 219.6	0.170147	0.102478	0.0964939	0.0990599	0.0582068	0.502104	1	a	a	a	a	a	N	N	N
Lachnospira sp900316325 22.14	0.0269434	0.0205	0.0145725	0.0172118	0.014054	0.664934	1	a	a	a	a	a	N	N	N
Alistipes shahii 22.16	0.254306	0.273398	0.322625	0.277434	0.207083	0.309653	1	a	a	a	a	a	N	N	N
Alistipes putredinis 22.17	0.242304	0.313254	0.384046	0.282562	0.182539	0.220227	1	a	a	a	a	a	N	N	N
Alistipes_A sp900240235 22.5	0.0274913	0.0312595	0.0247699	0.026239	0.016651	0.586508	1	a	a	a	a	a	N	N	N
Escherichia flexneri 22.7	0.0324915	0.00271002	0.00835185	0.0231161	0.00141765	0.310465	1	a	a	a	a	a	N	N	N
Faecalicatena lactaris 220.1	0.0573325	0.0640329	0.044163	0.0539871	0.0517501	0.337616	1	a	a	a	a	a	N	N	N
Clostridium_Q sp003024715 220.6	0.0223059	0.030776	0.029627	0.0273349	0.0236102	0.614456	1	a	a	a	a	a	N	N	N
Eubacterium_G sp000435815 220.7	0.0701026	0.0747728	0.079976	0.0536536	0.0509601	0.234578	1	a	a	a	a	a	N	N	N
Alistipes obesi 222.14	0.104527	0.0913264	0.0799122	0.09902	0.0626556	0.113036	1	a	a	a	a	a	N	N	N
Ruminococcaceae 222.23	0.0342107	0.0073159	0.0355501	0.0203717	0.0143595	0.0552716	1	a	a	a	a	a	N	N	N
Christensenellales 222.36	0.00766558	0.0160362	0.0345484	0.0403471	0.00905926	0.0960566	1	a	a	a	a	a	N	N	N
Eubacterium_F sp003491505 222.6	0.0177148	0.00917168	0.0112423	0.0317349	0.00724532	0.0378338	1	a	a	a	a	a	N	N	N
Duodenibacillus massiliensis 222.8	0.00837996	0.00703943	0.011917	0.0100492	0.00426928	0.42832	1	a	a	a	a	a	N	N	N
Odoribacter splanchnicus 223.4	0.0183423	0.0241418	0.0253063	0.0306841	0.015746	0.50153	1	a	a	a	a	a	N	N	N
Gemmiger formicilis 223.9	0.0329342	0.0539312	0.100471	0.0756786	0.0711211	0.0272479	1	a	a	a	a	a	N	N	N
Bacteroides uniformis 224.21	0.46235	0.37662	0.47366	0.324495	0.26906	0.186156	1	a	a	a	a	a	N	N	N
Lachnospira eligens 224.3	0.00636732	0.0114403	0.0198996	0.0175377	0.0164355	0.899065	1	a	a	a	a	a	N	N	N
Parabacteroides distasonis 23.13	0.0165033	0.0543952	0.0199377	0.00674575	0.00289281	0.143342	1	a	a	a	a	a	N	N	N
Erysipelatoclostridium sp003024675 23.15	0.00716209	0.00879237	0.00677734	0.00631285	0.00787277	0.676116	1	a	a	a	a	a	N	N	N
Acutalibacteraceae 23.18	0.0384094	0.0722397	0.0258743	0.0139802	0.0340917	0.437745	1	a	a	a	a	a	N	N	N
Duodenibacillus massiliensis 23.19	0.0732919	0.0655996	0.0984878	0.0846253	0.0708514	0.290186	1	a	a	a	a	a	N	N	N
Ruminococcaceae 23.20	0.0458161	0.0574462	0.039644	0.0378024	0.0479464	0.10193	1	a	a	a	a	a	N	N	N
Odoribacter splanchnicus 23.4	0.0268784	0.0394375	0.0315366	0.0234867	0.0200784	0.764815	1	a	a	a	a	a	N	N	N
Barnesiella intestinihominis 23.7	0.0397627	0.0703523	0.0517908	0.0463858	0.0238654	0.286322	1	a	a	a	a	a	N	N	N
Bacteroides uniformis 24.11	0.145168	0.158991	0.176835	0.165506	0.149602	0.400826	1	a	a	a	a	a	N	N	N
Eubacterium_E hallii 24.4	0.0190843	0.0240789	0.0197776	0.0152211	0.0216534	0.0124791	1	a	a	a	a	a	N	N	N
Lachnospira sp000436475 24.9	0.0206706	0.0167041	0.0206327	0.0338627	0.0498277	0.0952461	1	a	a	a	a	a	N	N	N
Monoglobales 25.1	0.0347967	0.0118843	0.0657083	0.0126174	0.0136237	0.491645	1	a	a	a	a	a	N	N	N
Agathobacter rectale 25.12	0.0361586	0.0854059	0.0460237	0.0489562	0.034841	0.60262	1	a	a	a	a	a	N	N	N
Megamonas funiformis 25.18	0.223558	0.0563246	0.0619196	0.0218373	0.0209331	0.922735	1	a	a	a	a	a	N	N	N
Clostridium_A leptum 25.23	0.0580039	0.0335972	0.031742	0.02789	0.0288447	0.938448	1	a	a	a	a	a	N	N	N
Erysipelatoclostridium sp000752095 26.14	0.0209839	0.0223651	0.022339	0.0234198	0.0389011	0.0635156	1	a	a	a	a	a	N	N	N
Bifidobacterium animalis 26.16	0.0259216	0.101007	0.0113131	0.017685	0.00895882	0.812008	1	a	a	a	a	a	N	N	N
Alistipes putredinis 26.17	0.190216	0.25292	0.117197	0.0815259	0.124354	0.680149	1	a	a	a	a	a	N	N	N
Ruminococcus_D bicirculans 26.18	0.0280867	0.0244976	0.0435211	0.016319	0.0354658	0.253904	1	a	a	a	a	a	N	N	N
Lachnospiraceae 26.2	0.0224113	0.0219641	0.0381545	0.0184394	0.0401588	0.320136	1	a	a	a	a	a	N	N	N
Alistipes shahii 26.20	0.0892667	0.0928237	0.0973819	0.10809	0.095585	0.157237	1	a	a	a	a	a	N	N	N
Lachnospiraceae 26.4	0.00617974	0.0282682	0.0895017	0.041571	0.0294301	0.395287	1	a	a	a	a	a	N	N	N
Gemmiger formicilis 26.5	0.0513582	0.0748863	0.107365	0.0914198	0.100109	0.395021	1	a	a	a	a	a	N	N	N
Lachnospiraceae 26.7	0.00786536	0.0243466	0.014193	0.0144109	0.0123377	0.00146151	1	a	a	a	a	a	N	N	N
Duodenibacillus 27.15	0.0122253	0.0273179	0.0152294	0.0236658	0.0251181	0.809592	1	a	a	a	a	a	N	N	N
Dakarella 27.18	0.00823094	0.0174314	0.0241499	0.0197418	0.0542375	0.287078	1	a	a	a	a	a	N	N	N
Lachnospira sp900316325 27.2	0.070746	0.00761242	0.0372736	0.0937717	0.0431455	0.841129	1	a	a	a	a	a	N	N	N
Oscillospiraceae 27.24	0.0434081	0.0213804	0.0459386	0.0435462	0.0812773	0.0498257	1	a	a	a	a	a	N	N	N
Alistipes obesi 28.11	0.0307893	0.0162359	0.0122458	0.0252939	0.0195397	0.0923443	1	a	a	a	a	a	N	N	N
Odoribacter splanchnicus 28.14	0.0487244	0.0364965	0.0234723	0.046741	0.0271619	0.211348	1	a	a	a	a	a	N	N	N
Lachnospira eligens_B 28.17	0.0216222	0.0296536	0.0143237	0.0213571	0.0419904	0.704263	1	a	a	a	a	a	N	N	N
Acutalibacteraceae 28.27	0.0120296	0.028651	0.0117961	0.0114187	0.00482331	0.134099	1	a	a	a	a	a	N	N	N
Alistipes putredinis 28.8	0.0476638	0.0294159	0.0181824	0.0238948	0.0206392	0.515713	1	a	a	a	a	a	N	N	N
Bifidobacterium longum 29.14	0.014895	0.0275725	0.0317699	0.0210233	0.0166237	0.162149	1	a	a	a	a	a	N	N	N
Gemmiger sp003476825 29.20	0.0108749	0.0179305	0.0144593	0.0112264	0.00879913	0.0979693	1	a	a	a	a	a	N	N	N
Parasutterella excrementihominis 29.24	0.01932	0.0362041	0.0251473	0.0172449	0.0237967	0.828234	1	a	a	a	a	a	N	N	N
Alistipes putredinis 29.3	0.100617	0.0669081	0.0404573	0.0750024	0.0233793	0.231342	1	a	a	a	a	a	N	N	N
Agathobacter rectale 29.30	0.133864	0.237531	0.182619	0.177365	0.291608	0.0358611	1	a	a	a	a	a	N	N	N
Akkermansia muciniphila 29.4	0.0098366	0.0178255	0.0214285	0.0162725	0.015778	0.709321	1	a	a	a	a	a	N	N	N
Alistipes_A ihumii 29.7	0.033927	0.041207	0.0182185	0.0228597	0.0111593	0.132662	1	a	a	a	a	a	N	N	N
Ruminococcus_D bicirculans 30.1	0.0314845	0.0392418	0.18615	0.046366	0.0544414	0.64208	1	a	a	a	a	a	N	N	N
Ruminococcus_E sp003526955 30.10	0.0254166	0.161465	0.040598	0.14821	0.0644521	0.429083	1	a	a	a	a	a	N	N	N
Monoglobales 30.11	0.00904924	0.00553747	0.0255756	0.0149965	0.0310355	0.695892	1	a	a	a	a	a	N	N	N
Erysipelatoclostridium sp000752095 30.2	0.00677603	0.0170865	0.0181292	0.00648279	0.0199941	0.0515922	1	a	a	a	a	a	N	N	N
Clostridium 30.21	0.0137959	0.00765033	0.00495163	0.0055793	0.014458	0.0334316	1	a	a	a	a	a	N	N	N
Coprococcus eutactus_A 30.23	0.0140915	0.0125155	0.0507728	0.0236749	0.0546745	0.342547	1	a	a	a	a	a	N	N	N
Eubacterium_R sp003526845 30.25	0.00905534	0.00984662	0.0325401	0.0105573	0.020927	0.0683422	1	a	a	a	a	a	N	N	N
Lachnospiraceae 30.26	0.00942898	0.0108924	0.0134634	0.0141266	0.028942	0.927767	1	a	a	a	a	a	N	N	N
Barnesiella intestinihominis 30.28	0.088573	0.0749039	0.0380155	0.0660928	0.0477658	0.460518	1	a	a	a	a	a	N	N	N
Bifidobacterium pseudocatenulatum 30.30	0.0565865	0.12842	0.0866996	0.0721272	0.08612	0.265882	1	a	a	a	a	a	N	N	N
Gemmiger sp003476825 30.9	0.0106111	0.02282	0.0270261	0.0200813	0.0136514	0.0174797	1	a	a	a	a	a	N	N	N
Ruminococcaceae 31.13	0.164477	0.128518	0.154399	0.148117	0.151254	0.766379	1	a	a	a	a	a	N	N	N
Phascolarctobacterium faecium 31.7	0.0285237	0.0311928	0.0215904	0.0201028	0.0248054	0.946579	1	a	a	a	a	a	N	N	N
Collinsella aerofaciens_F 32.10	0.0345305	0.0642438	0.0502638	0.0545203	0.0537255	0.0503992	1	a	a	a	a	a	N	N	N
Eubacterium_E hallii_A 32.3	0.00545316	0.00832549	0.0147366	0.00658519	0.0092207	0.457624	1	a	a	a	a	a	N	N	N
Alistipes finegoldii 32.4	0.165251	0.120954	0.107034	0.184029	0.0937338	0.139159	1	a	a	a	a	a	N	N	N
Anaerostipes hadrus 32.5	0.0176778	0.0129209	0.00973551	0.00713813	0.0339861	0.356369	1	a	a	a	a	a	N	N	N
Parabacteroides merdae 33.1	0.237294	0.174229	0.188781	0.152869	0.173745	0.722756	1	a	a	a	a	a	N	N	N
Clostridium_A leptum 33.16	0.071449	0.0569168	0.0561612	0.0545048	0.0573654	0.123892	1	a	a	a	a	a	N	N	N
Duodenibacillus massiliensis 33.17	0.118771	0.0543035	0.0542499	0.0616723	0.0561183	0.150251	1	a	a	a	a	a	N	N	N
Erysipelatoclostridium ramosum 33.2	0.00379869	0.00692462	0.00529455	0.00374031	0.00975599	0.686594	1	a	a	a	a	a	N	N	N
Sellimonas intestinalis 33.5	0.010863	0.0133725	0.00797712	0.00694858	0.0185619	0.177224	1	a	a	a	a	a	N	N	N
Acutalibacteraceae 33.7	0.000722876	0.000149455	0.00274858	0.00407712	0.0277346	0.789574	1	a	a	a	a	a	N	N	N
Lachnospiraceae 34.11	0.0241963	0.0231401	0.0358458	0.0322146	0.0211488	0.190796	1	a	a	a	a	a	N	N	N
Alistipes onderdonkii 34.15	0.185675	0.229199	0.195743	0.0792166	0.0843272	0.428028	1	a	a	a	a	a	N	N	N
Monoglobales 34.17	0.0241235	0.0115279	0.0279651	0.027724	0.0171959	0.26749	1	a	a	a	a	a	N	N	N
Lachnospira sp000437735 34.20	0.0296301	0.0236721	0.057885	0.046832	0.0263004	0.571006	1	a	a	a	a	a	N	N	N
Acutalibacteraceae 34.22	0.0407586	0.0228606	0.0308268	0.0164669	0.0220277	0.355507	1	a	a	a	a	a	N	N	N
Parabacteroides distasonis 34.6	0.0534575	0.0279963	0.0403294	0.050549	0.0151431	0.546219	1	a	a	a	a	a	N	N	N
Adlercreutzia 34.9	0.0265856	0.0250959	0.0360708	0.0626593	0.0243087	0.646933	1	a	a	a	a	a	N	N	N
Collinsella intestinalis 35.12	0.010076	0.0109488	0.0123166	0.0190227	0.0375599	0.340895	1	a	a	a	a	a	N	N	N
Ruminococcus_E bromii_B 35.14	0.0685658	0.0207261	0.0278527	0.0310989	0.0470181	0.296662	1	a	a	a	a	a	N	N	N
Acutalibacteraceae 35.17	0.0485978	0.10356	0.0269479	0.0162333	0.0541824	0.269525	1	a	a	a	a	a	N	N	N
Butyricimonas virosa 35.2	0.0429316	0.0635769	0.049234	0.0130131	0.0270394	0.567309	1	a	a	a	a	a	N	N	N
Ruminococcus_C callidus 35.21	0.041293	0.0379397	0.0777671	0.043722	0.0513932	0.0888268	1	a	a	a	a	a	N	N	N
Ruminococcus_D bicirculans 35.23	0.031458	0.0518959	0.037634	0.0325368	0.0496821	0.245215	1	a	a	a	a	a	N	N	N
Odoribacter splanchnicus 35.6	0.058266	0.0621268	0.0488314	0.0389682	0.0371196	0.0911311	1	a	a	a	a	a	N	N	N
Acutalibacteraceae 36.15	0.0126978	0.0381466	0.0346869	0.0121593	0.0206959	0.279495	1	a	a	a	a	a	N	N	N
Anaerostipes hadrus_A 36.18	0.0880492	0.156319	0.0881569	0.0892231	0.122478	0.0445179	1	a	a	a	a	a	N	N	N
Fusicatenibacter saccharivorans 36.23	0.0259564	0.0559403	0.061902	0.0481423	0.0697558	0.183968	1	a	a	a	a	a	N	N	N
Gemmiger sp003476825 36.5	0.0449902	0.019342	0.0183697	0.0160832	0.0249416	0.335472	1	a	a	a	a	a	N	N	N
Ruminococcus_D bicirculans 37.16	0.0176499	0.0108017	0.0336115	0.00568126	0.0035549	0.86852	1	a	a	a	a	a	N	N	N
Barnesiella intestinihominis 37.18	0.0292763	0.0170847	0.0125885	0.0119087	0.0114684	0.116599	1	a	a	a	a	a	N	N	N
Alistipes obesi 37.21	0.0468573	0.0105329	0.0177815	0.02048	0.0102194	0.0619672	1	a	a	a	a	a	N	N	N
Eubacterium_R sp000436835 37.24	0.0245675	0.0145601	0.0350475	0.0193538	0.0477078	0.481891	1	a	a	a	a	a	N	N	N
Fusicatenibacter saccharivorans 37.25	0.150902	0.168309	0.225451	0.174229	0.178509	0.0557268	1	a	a	a	a	a	N	N	N
Sutterella 37.26	0.0236913	0.0130837	0.0281558	0.0352704	0.0326017	0.781616	1	a	a	a	a	a	N	N	N
Eubacterium_F sp003491505 37.9	0.0530691	0.0126786	0.0184695	0.0597989	0.0383166	0.719568	1	a	a	a	a	a	N	N	N
Christensenellales 38.26	0.0250821	0.0345673	0.0177098	0.0313059	0.0286126	0.216105	1	a	a	a	a	a	N	N	N
Ruminococcus_E bromii_B 38.30	0.031922	0.0558948	0.0819865	0.0198163	0.0414072	0.457565	1	a	a	a	a	a	N	N	N
Acutalibacteraceae 38.33	0.0148397	0.0185532	0.0110475	0.00548257	0.0113427	0.568123	1	a	a	a	a	a	N	N	N
Alistipes putredinis 39.10	0.167414	0.0727961	0.149902	0.128635	0.110705	0.834662	1	a	a	a	a	a	N	N	N
Lachnospira eligens_B 39.14	0.0321364	0.0302606	0.0229264	0.0326793	0.0515229	0.879441	1	a	a	a	a	a	N	N	N
Eggerthellaceae 39.19	0.00281155	0.005378	0.00878998	0.0077061	0.00883159	0.323703	1	a	a	a	a	a	N	N	N
Negativibacillus sp000435195 39.22	0.0149336	0.0156168	0.0196375	0.0122776	0.0137031	0.207028	1	a	a	a	a	a	N	N	N
Gemmiger sp003476825 39.24	0.0285895	0.0554015	0.0796063	0.0436797	0.0697765	0.0039026	1	a	a	a	a	a	N	N	N
Clostridium_A leptum 39.30	0.00989237	0.0192473	0.00558083	0.0136699	0.0645669	0.186769	1	a	a	a	a	a	N	N	N
Alistipes finegoldii 4.1	0.0647407	0.250543	0.375407	0.116003	0.146532	0.398142	1	a	a	a	a	a	N	N	N
Paraprevotella clara 4.4	0.0453275	0.0999065	0.0704176	0.0834911	0.151864	0.250416	1	a	a	a	a	a	N	N	N
Lachnospiraceae 4.5	0.0183516	0.0693475	0.0762061	0.190341	0.0485111	0.0134991	1	a	a	a	a	a	N	N	N
Ruminococcus_C sp000437175 4.7	0.0398843	0.015746	0.0237739	0.0319963	0.021276	0.0309608	1	a	a	a	a	a	N	N	N
Phascolarctobacterium faecium 4.9	0.0485011	0.0473488	0.0321765	0.0256425	0.03032	0.344111	1	a	a	a	a	a	N	N	N
Alistipes finegoldii 40.14	0.073481	0.0472734	0.0647612	0.0302974	0.0266627	0.0069768	1	a	a	a	a	a	N	N	N
Bacteroides uniformis 40.15	0.269782	0.320205	0.172426	0.342394	0.224119	0.262859	1	a	a	a	a	a	N	N	N
Anaerotignum sp001304995 40.19	0.0126632	0.00821939	0.00967451	0.00914902	0.00904009	0.880741	1	a	a	a	a	a	N	N	N
Alistipes onderdonkii 40.5	0.0972303	0.117497	0.136137	0.0607436	0.0543505	0.921227	1	a	a	a	a	a	N	N	N
Odoribacter splanchnicus 40.6	0.0259159	0.0223519	0.014127	0.0138257	0.0230375	0.594491	1	a	a	a	a	a	N	N	N
Acutalibacteraceae 41.1	0.0362353	0.0371667	0.050034	0.00391699	0.0348834	0.650303	1	a	a	a	a	a	N	N	N
Ruminiclostridium_E siraeum 41.12	0.136056	0.186671	0.1893	0.129228	0.128887	0.820246	1	a	a	a	a	a	N	N	N
Gemmiger sp003476825 41.17	0.00779281	0.0208756	0.0288237	0.0193767	0.0276004	0.186563	1	a	a	a	a	a	N	N	N
Lawsonibacter sp900066825 41.18	0.0138913	0.0150734	0.0206301	0.0175505	0.0138407	0.411446	1	a	a	a	a	a	N	N	N
Parabacteroides distasonis 41.23	0.048242	0.0528403	0.0369782	0.0405039	0.0289458	0.119016	1	a	a	a	a	a	N	N	N
Sutterella wadsworthensis_A 41.24	0.0240959	0.038046	0.0271153	0.101081	0.0431002	0.755815	1	a	a	a	a	a	N	N	N
Anaerostipes hadrus 41.25	0.114709	0.100716	0.151529	0.0761048	0.101517	0.388099	1	a	a	a	a	a	N	N	N
Acutalibacteraceae 41.6	0.00560131	0.0207194	0.0754959	0.0142985	0.0162832	0.432397	1	a	a	a	a	a	N	N	N
Parabacteroides merdae 41.7	0.0949952	0.078717	0.0568172	0.0513359	0.0916664	0.327039	1	a	a	a	a	a	N	N	N
Bilophila wadsworthia 41.8	0.0118976	0.0200157	0.0162505	0.0185035	0.0319159	0.0305227	1	a	a	a	a	a	N	N	N
Flavonifractor plautii 41.9	0.0175906	0.0264871	0.0349031	0.0217669	0.0222699	0.476328	1	a	a	a	a	a	N	N	N
Lachnospira sp000437735 42.14	0.0121756	0.015771	0.0089719	0.00719891	0.0235542	0.518157	1	a	a	a	a	a	N	N	N
Adlercreutzia 42.15	0.016461	0.0156542	0.024434	0.0223076	0.0198471	0.0323831	1	a	a	a	a	a	N	N	N
Alistipes putredinis 42.19	0.316138	0.241107	0.336897	0.255803	0.297305	0.363047	1	a	a	a	a	a	N	N	N
Clostridium_Q sp003024715 43.10	0.0250081	0.0259281	0.0298989	0.0229972	0.0265346	0.556661	1	a	a	a	a	a	N	N	N
Duodenibacillus massiliensis 43.20	0.0422784	0.0299745	0.0624898	0.0576264	0.0751771	0.686756	1	a	a	a	a	a	N	N	N
Alistipes shahii 43.3	0.0960693	0.092776	0.10079	0.136178	0.116286	0.122633	1	a	a	a	a	a	N	N	N
Alistipes obesi 43.8	0.0259769	0.013744	0.0148434	0.0196229	0.0205244	0.228	1	a	a	a	a	a	N	N	N
Acutalibacteraceae 44.16	0.0159294	0.019695	0.0144063	0.0133425	0.011593	0.148998	1	a	a	a	a	a	N	N	N
Coprobacillus cateniformis 44.20	0.0062183	0.0173342	0.01419	0.00921176	0.0040756	0.0549903	1	a	a	a	a	a	N	N	N
Parabacteroides distasonis 44.21	0.0443279	0.0223122	0.0185359	0.0308159	0.0189843	0.292339	1	a	a	a	a	a	N	N	N
Eubacterium_R sp000436835 44.27	0.0183739	0.0529906	0.0169137	0.0155893	0.0184959	0.67225	1	a	a	a	a	a	N	N	N
Bilophila wadsworthia 44.3	0.0194368	0.0348137	0.0276795	0.0151601	0.0179253	0.57161	1	a	a	a	a	a	N	N	N
Agathobacter faecis 44.6	0.248367	0.0533336	0.136709	0.127483	0.267905	0.202492	1	a	a	a	a	a	N	N	N
Agathobacter rectale 44.8	0.0537577	0.0460447	0.0443664	0.0581961	0.0556246	0.815476	1	a	a	a	a	a	N	N	N
Ruminococcus_D bicirculans 45.1	0.00155969	0.0129577	0.0563586	0.0495083	0.0214041	0.677461	1	a	a	a	a	a	N	N	N
Erysipelatoclostridium sp003024675 45.11	0.014127	0.0521577	0.0223723	0.0200139	0.0227359	0.51104	1	a	a	a	a	a	N	N	N
Barnesiella intestinihominis 45.12	0.0351288	0.0348102	0.0202621	0.0263484	0.02631	0.724264	1	a	a	a	a	a	N	N	N
Agathobaculum butyriciproducens 45.13	0.00342288	0.00372549	0.00691852	0.0059024	0.00643137	0.148477	1	a	a	a	a	a	N	N	N
Odoribacter splanchnicus 45.14	0.0566357	0.0761547	0.0479129	0.048444	0.0435749	0.126531	1	a	a	a	a	a	N	N	N
Acutalibacteraceae 45.16	0.0396057	0.0498471	0.0468272	0.0549922	0.0479882	0.299887	1	a	a	a	a	a	N	N	N
Megamonas funiformis 45.19	0.0226967	0.0609063	0.0745312	0.0572638	0.0543664	0.164404	1	a	a	a	a	a	N	N	N
Lachnospira rogosae 45.21	0.0139076	0.0267436	0.0171763	0.0184815	0.0331763	0.782372	1	a	a	a	a	a	N	N	N
Agathobacter rectale 46.1	0.0443486	0.0390928	0.0253649	0.0823473	0.0587246	0.557825	1	a	a	a	a	a	N	N	N
Bilophila wadsworthia 46.11	0.0159625	0.0151612	0.0209275	0.0120876	0.0137257	0.177515	1	a	a	a	a	a	N	N	N
Alistipes putredinis 46.3	0.36868	0.404465	0.381441	0.381281	0.320997	0.0603766	1	a	a	a	a	a	N	N	N
Lachnospira sp000437735 46.4	0.0168786	0.00792309	0.00855207	0.0181329	0.0338756	0.545526	1	a	a	a	a	a	N	N	N
Odoribacter splanchnicus 46.6	0.0208041	0.0445963	0.0608532	0.0283769	0.0347919	0.256196	1	a	a	a	a	a	N	N	N
Faecalicatena glycyrrhizinilyticum 47.10	0.00261895	0.0446017	0.0283322	0.00424183	0.00521852	0.191503	1	a	a	a	a	a	N	N	N
Agathobaculum butyriciproducens 47.13	0.00701852	0.0158462	0.0150786	0.023256	0.0379882	0.214006	1	a	a	a	a	a	N	N	N
Bifidobacterium bifidum 47.18	0.0754723	0.116467	0.141942	0.0736375	0.0560525	0.556529	1	a	a	a	a	a	N	N	N
Roseburia hominis 47.4	0.0207747	0.0314383	0.0276464	0.0322401	0.0549828	0.395585	1	a	a	a	a	a	N	N	N
Ruminococcus_D bicirculans 47.5	0.0142717	0.0132643	0.00619935	0.0226521	0.0316782	0.779489	1	a	a	a	a	a	N	N	N
Barnesiella intestinihominis 47.8	0.0280087	0.0315296	0.0234991	0.0304686	0.0364732	0.377078	1	a	a	a	a	a	N	N	N
Flavonifractor plautii 48.13	0.00311634	0.00164597	0.00295381	0.00481329	0.00984793	0.606043	1	a	a	a	a	a	N	N	N
Parabacteroides distasonis 48.14	0.0550806	0.114919	0.0751767	0.050871	0.0224514	0.289749	1	a	a	a	a	a	N	N	N
Collinsella 48.17	0.0289429	0.0438113	0.0681924	0.047022	0.0382575	0.882593	1	a	a	a	a	a	N	N	N
Agathobacter faecis 48.4	0.0409235	0.0239843	0.0252312	0.0317383	0.0509318	0.630902	1	a	a	a	a	a	N	N	N
Parabacteroides distasonis 49.11	0.0257414	0.00206449	0.000258824	0.000237473	0.000607407	0.191424	1	a	a	a	a	a	N	N	N
Alistipes_A indistinctus 49.16	0.0806017	0.0158499	0.0507229	0.0152248	0.0170185	0.577612	1	a	a	a	a	a	N	N	N
Acutalibacteraceae 49.18	0.0134532	0.111569	0.17219	0.173879	0.010981	0.174082	1	a	a	a	a	a	N	N	N
Phascolarctobacterium faecium 49.21	0.00869216	0.00402876	0.00287037	0.00297386	0.00186993	0.82197	1	a	a	a	a	a	N	N	N
Coprobacter fastidiosus 49.22	0.0564808	0.0168362	0.0192207	0.0220697	0.202744	0.45763	1	a	a	a	a	a	N	N	N
Christensenellales 49.27	0.107565	0.00381786	0.00692767	0.00615447	0.00474728	0.852271	1	a	a	a	a	a	N	N	N
Bacteroides uniformis 49.28	0.273732	0.103835	0.183537	0.16944	0.146755	0.840276	1	a	a	a	a	a	N	N	N
Barnesiella intestinihominis 49.3	0.0169227	0.0141791	0.0140998	0.00803551	0.00922048	0.584369	1	a	a	a	a	a	N	N	N
Akkermansia muciniphila_B 49.30	0.0925255	0.00482397	0.0284362	0.0451373	0.0248207	0.902932	1	a	a	a	a	a	N	N	N
Senegalimassilia anaerobia 49.32	0.0179558	0.00626275	0.0126492	0.00589477	0.0088159	0.464364	1	a	a	a	a	a	N	N	N
Eggerthellaceae 49.36	0.0220815	0.00543813	0.00644924	0.00338431	0.00736013	0.298977	1	a	a	a	a	a	N	N	N
Acutalibacteraceae 49.38	0.0910159	0.0126695	0.046939	0.0212739	0.00717538	0.750942	1	a	a	a	a	a	N	N	N
Ruthenibacterium lactatiformans 49.39	0.086119	0.0136647	0.031978	0.00748954	0.00606362	0.498507	1	a	a	a	a	a	N	N	N
Eggerthellaceae 49.4	0.015456	0.00293203	0.00509956	0.00752309	0.00989368	0.495934	1	a	a	a	a	a	N	N	N
Faecalicatena torques 49.40	0.0480817	0.00262157	0.000470153	0.000156427	0.000717865	0.00179774	1	a	a	a	a	a	N	N	N
Sutterella wadsworthensis_B 5.1	0.0266963	0.0364928	0.0459078	0.0566046	0.045959	0.76284	1	a	a	a	a	a	N	N	N
Eubacterium_R sp000436835 5.17	0.153935	0.195697	0.149619	0.130058	0.312409	0.0907217	1	a	a	a	a	a	N	N	N
Lachnospiraceae 5.4	0.00361569	0.0707523	0.0142769	0.0395246	0.0472741	0.342216	1	a	a	a	a	a	N	N	N
Victivallales 50.14	0.0362638	0.0753397	0.0779952	0.0948736	0.0925495	0.25045	1	a	a	a	a	a	N	N	N
Oscillospiraceae 50.21	0.0234769	0.0381512	0.111151	0.062056	0.0613344	0.111519	1	a	a	a	a	a	N	N	N
Odoribacter splanchnicus 50.24	0.0394651	0.0257386	0.0437791	0.015549	0.0244292	0.692573	1	a	a	a	a	a	N	N	N
Alphaproteobacteria 50.25	0.0284734	0.0950876	0.050454	0.126282	0.0136098	0.895272	1	a	a	a	a	a	N	N	N
Alphaproteobacteria 50.8	0.00732898	0.0165089	0.0086183	0.0296081	0.0189771	0.665833	1	a	a	a	a	a	N	N	N
Lachnospira rogosae 51.1	0.010651	0.0187946	0.0074024	0.0232948	0.0147076	0.805365	1	a	a	a	a	a	N	N	N
Agathobacter rectale 51.13	0.0344699	0.0532377	0.0322695	0.0680475	0.0465932	0.183993	1	a	a	a	a	a	N	N	N
Desulfovibrio piger 51.16	0.0150035	0.0101052	0.0201608	0.0136375	0.0199634	0.123864	1	a	a	a	a	a	N	N	N
Agathobacter faecis 51.18	0.0630928	0.279866	0.0549314	0.1703	0.0397593	0.352693	1	a	a	a	a	a	N	N	N
Roseburia inulinivorans 51.19	0.0378244	0.0763405	0.0557004	0.129773	0.178628	0.138476	1	a	a	a	a	a	N	N	N
Gemmiger sp003476825 51.2	0.00415556	0.0374209	0.0435359	0.0407063	0.0276869	0.0444996	1	a	a	a	a	a	N	N	N
Acetatifactor sp900066365 51.21	0.0524828	0.086312	0.106715	0.193957	0.110073	0.402135	1	a	a	a	a	a	N	N	N
Butyricimonas virosa 51.23	0.00681307	0.0293096	0.0309725	0.0363368	0.0423004	0.647726	1	a	a	a	a	a	N	N	N
Christensenellales 51.26	0.0356913	0.00281242	0.0225817	0.00839651	0.015646	0.125966	1	a	a	a	a	a	N	N	N
Alistipes putredinis 51.3	0.291504	0.476818	0.44495	0.341296	0.384491	0.966792	1	a	a	a	a	a	N	N	N
Coprococcus eutactus_A 51.31	0.00671264	0.0222401	0.0191983	0.0457675	0.112456	0.68052	1	a	a	a	a	a	N	N	N
Sutterella wadsworthensis_A 51.33	0.0127336	0.0147351	0.0293771	0.0311122	0.0457251	0.239389	1	a	a	a	a	a	N	N	N
Eubacterium_R sp000434995 51.7	0.00451329	0.0184227	0.0350155	0.0188612	0.0210481	0.339978	1	a	a	a	a	a	N	N	N
Barnesiella intestinihominis 52.11	0.143028	0.125223	0.136108	0.172146	0.152046	0.371813	1	a	a	a	a	a	N	N	N
Gemmiger sp003476825 52.5	0.00431612	0.00486013	0.0136113	0.00794771	0.00154292	0.69085	1	a	a	a	a	a	N	N	N
Lachnospira eligens_B 52.7	0.0268344	0.00825599	0.0158244	0.00948322	0.0256351	0.76054	1	a	a	a	a	a	N	N	N
Acutalibacteraceae 52.9	0.0423874	0.0504732	0.0168634	0.0140233	0.0153967	0.56069	1	a	a	a	a	a	N	N	N
Parabacteroides distasonis 53.11	0.0209763	0.0461708	0.0206013	0.021076	0.00768584	0.439959	1	a	a	a	a	a	N	N	N
Acidaminococcus intestini 53.17	0.0498943	0.0518603	0.0605806	0.0606998	0.06011	0.030498	1	a	a	a	a	a	N	N	N
Ruminococcus_A sp003011855 53.4	0.0390996	0.0384161	0.0363458	0.0298732	0.0453205	0.12962	1	a	a	a	a	a	N	N	N
Alistipes putredinis 53.6	0.0801911	0.09662	0.0961111	0.143545	0.109654	0.611346	1	a	a	a	a	a	N	N	N
Eubacterium_E hallii 53.8	0.0188403	0.0241346	0.0189207	0.009761	0.0139035	0.0172046	1	a	a	a	a	a	N	N	N
Odoribacter splanchnicus 53.9	0.0141126	0.0278272	0.0265076	0.031766	0.0244098	0.441907	1	a	a	a	a	a	N	N	N
Ruminococcus_E sp003526955 54.10	0.0181808	0.013827	0.0654667	0.0533895	0.0865436	0.21039	1	a	a	a	a	a	N	N	N
Acutalibacteraceae 54.18	0.00657603	0.00741765	0.0426148	0.0557259	0.044966	0.309954	1	a	a	a	a	a	N	N	N
Lachnospira sp000437735 54.2	0.0257656	0.0118044	0.0429011	0.00454946	0.0159024	0.625284	1	a	a	a	a	a	N	N	N
Agathobaculum butyriciproducens 54.5	0.0267906	0.0392031	0.0236495	0.0212869	0.0205211	0.838011	1	a	a	a	a	a	N	N	N
Gemmiger sp003476825 54.8	0.00555948	0.00728889	0.0200224	0.0110969	0.00754205	0.140163	1	a	a	a	a	a	N	N	N
Clostridium_M 55.2	0.0785534	0.0680405	0.0963359	0.1975	0.160134	0.232607	1	a	a	a	a	a	N	N	N
Anaerostipes hadrus 56.11	0.0504734	0.0640248	0.0377113	0.0511153	0.15644	0.54378	1	a	a	a	a	a	N	N	N
Lachnospiraceae 56.2	0.0469142	0.0263412	0.0294564	0.0948773	0.0925296	0.0514656	1	a	a	a	a	a	N	N	N
Lawsonibacter sp900066825 56.3	0.00202941	0.0126078	0.0166521	0.00875882	0.00597712	0.149704	1	a	a	a	a	a	N	N	N
Bilophila wadsworthia 56.6	0.00315795	0.0184571	0.0158669	0.00463791	0.00549608	0.127671	1	a	a	a	a	a	N	N	N
Blautia 57.1	0.0114826	0.00544728	0.00824858	0.0181344	0.0338527	0.0394484	1	a	a	a	a	a	N	N	N
Bifidobacterium longum 57.12	0.0790481	0.0827706	0.0434597	0.103943	0.0539133	0.664677	1	a	a	a	a	a	N	N	N
Erysipelatoclostridium ramosum 57.4	0.000716993	0.00505316	0.00433965	0.0040939	0.010361	0.546971	1	a	a	a	a	a	N	N	N
Lachnospira rogosae 57.7	0.0124536	0.00950719	0.00610893	0.00754292	0.0211828	0.301802	1	a	a	a	a	a	N	N	N
Christensenellales 58.20	0.000212854	0.000480392	0.000882789	0.00907538	0.0180671	0.612647	1	a	a	a	a	a	N	N	N
Akkermansia muciniphila_B 58.31	0.0619566	0.036461	0.0226889	0.0370298	0.213602	0.238302	1	a	a	a	a	a	N	N	N
Acutalibacteraceae 58.33	0.0951085	0.182872	0.110781	0.1357	0.178281	0.719076	1	a	a	a	a	a	N	N	N
Eubacterium_R sp000433975 58.34	0.0624723	0.0139037	0.0348717	0.00995251	0.00847908	0.167273	1	a	a	a	a	a	N	N	N
C941 58.36	0.11783	0.018358	0.0648797	0.0824248	0.0105423	0.418169	1	a	a	a	a	a	N	N	N
Alistipes_A ihumii 58.6	0.038342	0.0270505	0.0246954	0.0173464	0.0310166	0.796567	1	a	a	a	a	a	N	N	N
Christensenellales 59.1	0.0157327	0.0271471	0.0449268	0.0231405	0.0117305	0.465397	1	a	a	a	a	a	N	N	N
Adlercreutzia equolifaciens 59.10	0.0220556	0.0290915	0.0311475	0.0292231	0.0162364	0.0120711	1	a	a	a	a	a	N	N	N
Ruthenibacterium lactatiformans 59.11	0.00664641	0.0163364	0.0104791	0.00718562	0.00602985	0.77034	1	a	a	a	a	a	N	N	N
Gemmiger formicilis 59.13	0.0318431	0.0867863	0.108332	0.0592414	0.0616111	0.322382	1	a	a	a	a	a	N	N	N
Eubacterium_F sp003491505 59.14	0.0282214	0.0369333	0.0298532	0.053385	0.0266612	0.485165	1	a	a	a	a	a	N	N	N
Agathobaculum butyriciproducens 59.15	0.00218431	0.015334	0.00794728	0.00959586	0.0306303	0.770612	1	a	a	a	a	a	N	N	N
Methanobrevibacter_A smithii 59.18	0.0299834	0.035217	0.041685	0.0164083	0.0303124	0.396037	1	a	a	a	a	a	N	N	N
Acutalibacter timonensis 59.22	0.00814553	0.0190109	0.00154183	0.00221111	0.000320915	0.13289	1	a	a	a	a	a	N	N	N
Bacilli 59.23	0.0130305	0.0199819	0.00718192	0.0305908	0.0326303	0.0741302	1	a	a	a	a	a	N	N	N
Clostridia 59.39	0.0353346	0.0581534	0.0280804	0.0432917	0.0415889	0.0380792	1	a	a	a	a	a	N	N	N
Ruminococcaceae 59.7	0.016476	0.0112643	0.0263534	0.0121342	0.00456558	0.452993	1	a	a	a	a	a	N	N	N
Agathobacter rectale 59.9	0.0860048	0.0556808	0.0927327	0.145706	0.0616227	0.032113	1	a	a	a	a	a	N	N	N
Oscillospiraceae 6.1	0.0109939	0.0472231	0.069698	0.0662754	0.078098	0.274777	1	a	a	a	a	a	N	N	N
Bacteroides_B vulgatus 6.5	0.56212	0.65522	0.58654	0.769922	0.685356	0.699415	1	a	a	a	a	a	N	N	N
Alistipes putredinis 6.7	0.014022	0.103165	0.135959	0.0447869	0.0549172	0.194743	1	a	a	a	a	a	N	N	N
Christensenellales 60.10	0.0157333	0.0353	0.00675054	0.00524684	0.0464974	0.241119	1	a	a	a	a	a	N	N	N
Ruminiclostridium_E siraeum 60.12	0.145565	0.0893359	0.031422	0.0319732	0.0452017	0.0821344	1	a	a	a	a	a	N	N	N
Butyricimonas virosa 60.20	0.0337499	0.039834	0.0192477	0.0316691	0.0497357	0.916134	1	a	a	a	a	a	N	N	N
Christensenellales 60.21	0.00417015	0.00815556	0.00257647	0.0018878	0.0153649	0.0722867	1	a	a	a	a	a	N	N	N
Alistipes putredinis 60.22	0.0545455	0.0750786	0.0531852	0.0668516	0.0877366	0.147316	1	a	a	a	a	a	N	N	N
Ruthenibacterium lactatiformans 60.23	0.0307645	0.0201728	0.0343002	0.0117327	0.0138632	0.29564	1	a	a	a	a	a	N	N	N
Erysipelatoclostridium ramosum 60.24	0.00114597	0.000295861	0.00439085	0.00157407	0.00879586	0.474539	1	a	a	a	a	a	N	N	N
Dialister sp000434475 60.27	0.0288908	0.0517828	0.028132	0.0240336	0.0439573	0.00728322	1	a	a	a	a	a	N	N	N
Faecalicatena torques 60.3	0.00132092	0.000839651	3.57298e-05	0.000246623	0.00103551	0.059835	1	a	a	a	a	a	N	N	N
Christensenellales 60.33	0.313291	0.362756	0.401192	0.452536	0.542742	0.976259	1	a	a	a	a	a	N	N	N
Parasutterella excrementihominis 60.40	0.0649462	0.0713007	0.0884466	0.0622834	0.0851163	0.262284	1	a	a	a	a	a	N	N	N
Prevotella copri 60.6	1.50993	0.908996	1.07024	0.890386	1.23974	0.970688	1	a	a	a	a	a	N	N	N
Ruminococcus_D bicirculans 61.10	0.0314987	0.0258268	0.102693	0.0213551	0.00535534	0.0236524	1	a	a	a	a	a	N	N	N
Oscillospiraceae 61.12	0.0445281	0.0231712	0.0420148	0.0220784	0.0119392	0.0819046	1	a	a	a	a	a	N	N	N
Lachnospiraceae 61.13	0.105057	0.0289736	0.0327015	0.0314647	0.0479063	0.688098	1	a	a	a	a	a	N	N	N
Odoribacter splanchnicus 61.14	0.0488795	0.045212	0.051646	0.0576623	0.0628455	0.346134	1	a	a	a	a	a	N	N	N
Ruminococcus_E bromii 61.22	0.0579987	0.426616	0.0820111	0.0351959	0.0744418	0.178977	1	a	a	a	a	a	N	N	N
Lachnospirales 61.24	0.0477501	0.030322	0.0451673	0.0257599	0.0289148	0.674357	1	a	a	a	a	a	N	N	N
Alistipes shahii 61.6	0.0438841	0.0587444	0.0628885	0.100444	0.0507124	0.0395629	1	a	a	a	a	a	N	N	N
Parabacteroides distasonis 61.7	0.0229959	0.0302373	0.0155194	0.0357429	0.08212	0.182114	1	a	a	a	a	a	N	N	N
Massiliomicrobiota timonensis 62.1	0.0040695	0.0122466	0.00455316	0.00294292	0.0053244	0.180635	1	a	a	a	a	a	N	N	N
Bacteroides uniformis 62.10	0.351892	0.151725	0.283113	0.217008	0.29054	0.943366	1	a	a	a	a	a	N	N	N
Lachnospiraceae 62.12	0.0119549	0.0246394	0.0225778	0.0184373	0.0124906	0.819641	1	a	a	a	a	a	N	N	N
Bilophila wadsworthia 62.19	0.0111142	0.0404009	0.0179468	0.0158941	0.014729	0.402745	1	a	a	a	a	a	N	N	N
Phascolarctobacterium faecium 62.23	0.0136022	0.0577259	0.0134033	0.00945185	0.0178035	0.132695	1	a	a	a	a	a	N	N	N
Acidaminococcus intestini 62.24	0.00658845	0.0450749	0.0295922	0.0151423	0.0133558	0.0529224	1	a	a	a	a	a	N	N	N
Agathobacter rectale 62.25	0.103803	0.135421	0.119039	0.104336	0.0907216	0.32471	1	a	a	a	a	a	N	N	N
Eubacterium_G ventriosum 62.4	0.0137734	0.0258338	0.0236708	0.0140512	0.0335769	0.595978	1	a	a	a	a	a	N	N	N
Akkermansia muciniphila 62.7	0.00484379	0.0231847	0.00969521	0.00643682	0.40844	0.0599401	1	a	a	a	a	a	N	N	N
Bacteroides_B vulgatus 62.8	0.810827	0.645818	0.575148	0.61247	0.510141	0.453846	1	a	a	a	a	a	N	N	N
Alistipes onderdonkii 62.9	0.0255743	0.0575052	0.057705	0.0962651	0.0781586	0.901146	1	a	a	a	a	a	N	N	N
Sutterella wadsworthensis_B 63.11	0.0522316	0.0296924	0.0568266	0.0538854	0.0316298	0.0782022	1	a	a	a	a	a	N	N	N
Adlercreutzia equolifaciens 63.13	0.0171357	0.0388131	0.0348699	0.0360479	0.0248867	0.778137	1	a	a	a	a	a	N	N	N
Acutalibacteraceae 63.14	0.00863312	0.0213662	0.00607429	0.00529281	0.00914619	0.648904	1	a	a	a	a	a	N	N	N
Gemmiger sp003476825 63.16	0.0315035	0.0805656	0.0954593	0.0856804	0.0427344	0.476433	1	a	a	a	a	a	N	N	N
Collinsella 63.23	0.0372157	0.0981922	0.113176	0.0928098	0.102384	0.0644846	1	a	a	a	a	a	N	N	N
Acutalibacteraceae 63.4	0.0116425	0.0448248	0.0301771	0.0431481	0.0404976	0.783256	1	a	a	a	a	a	N	N	N
Roseburia inulinivorans 64.10	0.0623571	0.0491617	0.0584597	0.0547712	0.0668292	0.879052	1	a	a	a	a	a	N	N	N
Lachnospiraceae 64.14	0.0375562	0.0311033	0.0170736	0.0585603	0.0322728	0.19421	1	a	a	a	a	a	N	N	N
Coprococcus eutactus_A 64.18	0.0408002	0.00165534	6.122e-05	0.00644706	0.0399562	0.16479	1	a	a	a	a	a	N	N	N
Ruminococcus_D bicirculans 64.2	0.0298743	0.00561808	0.0015342	0.00673094	0.00496972	0.203011	1	a	a	a	a	a	N	N	N
Barnesiella intestinihominis 64.25	0.0442632	0.0514523	0.0582024	0.0530207	0.0701702	0.324782	1	a	a	a	a	a	N	N	N
Odoribacter splanchnicus 64.4	0.0362309	0.0455636	0.0606767	0.0451643	0.0424094	0.857805	1	a	a	a	a	a	N	N	N
Ruminococcus_E bromii_B 65.14	0.00349869	0.0696296	0.0761699	0.0841216	0.121738	0.207645	1	a	a	a	a	a	N	N	N
Gemmiger sp003476825 65.2	0.00371307	0.00777342	0.00744684	0.00437865	0.0151867	0.518438	1	a	a	a	a	a	N	N	N
Anaerostipes hadrus 65.4	0.00378497	0.00610588	0.00460545	0.0070207	0.00581612	0.724905	1	a	a	a	a	a	N	N	N
Christensenellales 65.5	0.034676	0.0209619	0.0280776	0.0380224	0.039612	0.377944	1	a	a	a	a	a	N	N	N
Anaerotignum sp000436415 66.10	0.00621438	0.00950479	0.0104161	0.00996035	0.0120244	0.934638	1	a	a	a	a	a	N	N	N
Oscillospiraceae 66.12	0.0434468	0.0231773	0.0398503	0.0274148	0.0323625	0.153183	1	a	a	a	a	a	N	N	N
Eubacterium_R 66.15	0.00247298	0.00274815	0.0103078	0.0109327	0.0194442	0.878661	1	a	a	a	a	a	N	N	N
Parasutterella excrementihominis 66.17	0.0508231	0.0623434	0.060329	0.0550222	0.06052	0.384447	1	a	a	a	a	a	N	N	N
Monoglobales 66.24	0.0164233	0.016046	0.017402	0.0297174	0.0131815	0.37536	1	a	a	a	a	a	N	N	N
Paraprevotella clara 66.6	0.0855625	0.0918667	0.0872723	0.0964083	0.0816819	0.825278	1	a	a	a	a	a	N	N	N
Agathobacter rectale 67.11	0.15386	0.129726	0.194013	0.166671	0.114728	0.135991	1	a	a	a	a	a	N	N	N
Dialister invisus 67.9	0.127278	0.137923	0.168463	0.128677	0.15753	0.494426	1	a	a	a	a	a	N	N	N
Acutalibacteraceae 68.12	0.0424366	0.125986	0.117168	0.111428	0.103191	0.332033	1	a	a	a	a	a	N	N	N
Dialister invisus 68.14	0.150849	0.162502	0.184528	0.158109	0.181729	0.161949	1	a	a	a	a	a	N	N	N
Erysipelatoclostridium sp000752095 68.9	0.00857407	0.0148991	0.0103473	0.00448584	0.00672941	0.0794723	1	a	a	a	a	a	N	N	N
Roseburia hominis 69.1	0.019558	0.0253155	0.0765033	0.0292832	0.0460364	0.219329	1	a	a	a	a	a	N	N	N
Agathobacter faecis 69.4	0.0570264	0.0989035	0.129089	0.0660126	0.0562619	0.719642	1	a	a	a	a	a	N	N	N
Acetatifactor sp900066565 69.5	0.0545346	0.0254237	0.0499588	0.112771	0.141219	0.230621	1	a	a	a	a	a	N	N	N
Oscillibacter sp900066435 69.6	0.00393355	0.00792179	0.0124468	0.00952832	0.0086037	0.223942	1	a	a	a	a	a	N	N	N
Ruminococcaceae 7.10	0.0182932	0.000619172	0.00112571	0.00248497	0.0128218	0.819807	1	a	a	a	a	a	N	N	N
Barnesiella intestinihominis 7.16	0.17625	0.18919	0.144457	0.165364	0.13774	0.241791	1	a	a	a	a	a	N	N	N
QAMH01 7.2	0.013171	0.00438214	0.00490022	0.00476558	0.00316667	0.48661	1	a	a	a	a	a	N	N	N
Eubacterium_R sp000436835 7.27	0.0320444	0.025912	0.0189447	0.0130634	0.0171087	0.471674	1	a	a	a	a	a	N	N	N
Opitutales 7.28	0.0550974	0.0399451	0.044151	0.0261608	0.0287163	0.107681	1	a	a	a	a	a	N	N	N
Alistipes_A 7.31	0.0404261	0.0397081	0.0309451	0.0182645	0.0509298	0.0717985	1	a	a	a	a	a	N	N	N
Ruminococcus_E sp003526955 7.5	0.0164451	0.0113312	0.0130407	0.0152131	0.0216771	0.465677	1	a	a	a	a	a	N	N	N
Bacilli 7.8	0.0193815	0.011166	0.0169183	0.0127989	0.021441	0.863258	1	a	a	a	a	a	N	N	N
Akkermansia muciniphila_B 70.12	0.0499126	0.0125368	0.0649131	0.0306708	0.00527277	0.96737	1	a	a	a	a	a	N	N	N
Ruminococcus_C sp000433635 70.8	0.0137061	0.0106453	0.0146928	0.0161253	0.0172532	0.444625	1	a	a	a	a	a	N	N	N
Alistipes onderdonkii 70.9	0.2734	0.154148	0.175934	0.259786	0.114096	0.143401	1	a	a	a	a	a	N	N	N
Ruminococcus_D bicirculans 71.11	0.0315582	0.051724	0.0687582	0.0515684	0.0576037	0.0720376	1	a	a	a	a	a	N	N	N
Ruminococcus_E bromii_B 71.15	0.0184497	0.0460438	0.0570813	0.0339007	0.0621924	0.329195	1	a	a	a	a	a	N	N	N
Lachnospiraceae 71.2	0.00799717	0.0220773	0.0100728	0.0232183	0.0179998	0.0766842	1	a	a	a	a	a	N	N	N
Agathobacter faecis 71.5	0.0374039	0.0370617	0.0416285	0.0587383	0.110595	0.425685	1	a	a	a	a	a	N	N	N
Erysipelatoclostridium sp000752095 72.1	0.00994728	0.021529	0.0170887	0.0113044	0.0282542	0.190976	1	a	a	a	a	a	N	N	N
Phascolarctobacterium faecium 72.10	0.00750959	0.0138926	0.0097902	0.00495664	0.0125869	0.49975	1	a	a	a	a	a	N	N	N
Bifidobacterium longum 72.13	0.0437237	0.0447124	0.0767063	0.086883	0.0397179	0.112641	1	a	a	a	a	a	N	N	N
Lachnospira sp000436475 72.15	0.0162449	0.0165719	0.0222089	0.0165105	0.0296309	0.635213	1	a	a	a	a	a	N	N	N
Dakarella 72.25	0.0198684	0.0496004	0.0442627	0.0416072	0.0587547	0.825156	1	a	a	a	a	a	N	N	N
Lachnospiraceae 72.3	0.00700283	0.0188227	0.0241673	0.016449	0.0341558	0.225183	1	a	a	a	a	a	N	N	N
Bilophila wadsworthia 72.5	0.00979847	0.0166153	0.0199359	0.0120695	0.015741	0.00678796	1	a	a	a	a	a	N	N	N
Collinsella intestinalis 72.6	0.0021451	0.00554641	0.00567342	0.0028024	0.00809216	0.490977	1	a	a	a	a	a	N	N	N
Gemmiger sp003476825 72.7	0.0227739	0.0106991	0.0105161	0.0125159	0.0296022	0.940353	1	a	a	a	a	a	N	N	N
Faecalicatena glycyrrhizinilyticum 74.2	0.0120261	0.0317475	0.0703139	0.0242763	0.0149076	0.227803	1	a	a	a	a	a	N	N	N
Bacteroides intestinalis 74.8	0.54651	0.459976	0.434529	0.319956	0.534958	0.283385	1	a	a	a	a	a	N	N	N
Streptococcus pasteurianus 75.4	0.00131721	0.00170959	0.00141612	0.00125577	0.0133102	0.335173	1	a	a	a	a	a	N	N	N
Lachnospiraceae 75.8	0.0143667	0.0285359	0.0908261	0.0671876	0.0403497	0.00777226	1	a	a	a	a	a	N	N	N
Adlercreutzia equolifaciens 76.10	0.0282954	0.0370477	0.0475473	0.0270081	0.0329418	0.240593	1	a	a	a	a	a	N	N	N
Bacteroides uniformis 76.15	0.142154	0.0566658	0.208412	0.119198	0.0987126	0.231669	1	a	a	a	a	a	N	N	N
Lachnospira eligens_B 76.16	0.0399895	0.0445682	0.0462691	0.0721264	0.0397364	0.684634	1	a	a	a	a	a	N	N	N
Parabacteroides distasonis 76.2	0.0751013	0.0417449	0.0536357	0.0509255	0.0364185	0.281261	1	a	a	a	a	a	N	N	N
Collinsella 76.20	0.0218503	0.0355394	0.0292837	0.0379057	0.0403527	0.402233	1	a	a	a	a	a	N	N	N
Ruminococcus_D bicirculans 76.3	0.0230105	0.0207039	0.014419	0.0193976	0.0322214	0.107857	1	a	a	a	a	a	N	N	N
Gemmiger sp003476825 76.4	0.0152135	0.0125015	0.0139431	0.0310941	0.0190157	0.679815	1	a	a	a	a	a	N	N	N
Dakarella 76.6	0.0171368	0.0376007	0.0247218	0.0254856	0.0205425	0.667399	1	a	a	a	a	a	N	N	N
Phascolarctobacterium faecium 76.9	0.0223996	0.0256545	0.0294847	0.0149329	0.0131264	0.0582863	1	a	a	a	a	a	N	N	N
Eubacterium_G ventriosum 77.11	0.0100194	0.0242131	0.0195353	0.017329	0.0151153	0.285917	1	a	a	a	a	a	N	N	N
Monoglobales 77.13	0.0348758	0.0492405	0.0251126	0.0311529	0.0205586	0.212349	1	a	a	a	a	a	N	N	N
Lactobacillus_B ruminis 77.15	0.00270283	0.0581658	0.0267259	0.00743203	0.00375752	0.725446	1	a	a	a	a	a	N	N	N
Parasutterella excrementihominis 77.17	0.035617	0.0445575	0.0383769	0.0280344	0.0350527	0.345875	1	a	a	a	a	a	N	N	N
Agathobaculum butyriciproducens 77.5	0.0101235	0.0155869	0.0179203	0.0191549	0.0156218	0.266245	1	a	a	a	a	a	N	N	N
Odoribacter splanchnicus 78.11	0.00770784	0.00383791	0.0191702	0.016273	0.0217991	0.0260546	1	a	a	a	a	a	N	N	N
Agathobacter faecis 78.13	0.0945771	0.0249251	0.0205194	0.0630007	0.062919	0.48452	1	a	a	a	a	a	N	N	N
Blautia_A massiliensis 78.14	0.0625453	0.0962667	0.0987458	0.11032	0.0987898	0.392068	1	a	a	a	a	a	N	N	N
Parabacteroides merdae 78.18	0.226368	0.172234	0.122289	0.158498	0.0923654	0.0271223	1	a	a	a	a	a	N	N	N
Agathobaculum butyriciproducens 78.2	0.00321307	0.00535882	0.00792636	0.00969891	0.00914314	0.1058	1	a	a	a	a	a	N	N	N
Megasphaera sp900066485 78.22	0.015239	0.0816115	0.0248366	0.0151802	0.0356359	0.938448	1	a	a	a	a	a	N	N	N
Ruminiclostridium_E siraeum 79.12	0.0434098	0.260513	0.0189732	0.0385279	0.012929	0.34766	1	a	a	a	a	a	N	N	N
Succinivibrio sp000431835 79.13	0.0798453	0.17912	0.0960159	0.0274932	0.046376	0.0664597	1	a	a	a	a	a	N	N	N
Ruminococcus 79.16	0.0449678	0.00418998	0.00992854	0.0204675	0.0107815	0.260441	1	a	a	a	a	a	N	N	N
Lachnospiraceae 79.3	0.0312577	0.0705625	0.161207	0.0840486	0.0291508	0.248368	1	a	a	a	a	a	N	N	N
Oscillibacter 79.30	0.0719745	0.0206647	0.0463309	0.0710118	0.0296505	0.0517876	1	a	a	a	a	a	N	N	N
Ruminococcus_C sp000433635 79.32	0.0294712	0.015429	0.0259832	0.0157102	0.0209002	0.246414	1	a	a	a	a	a	N	N	N
Muribaculaceae 79.35	0.185204	0.0992359	0.20829	0.180317	0.154031	0.25854	1	a	a	a	a	a	N	N	N
Butyrivibrio_A crossotus 79.37	0.845651	0.532148	0.46541	0.680967	0.271031	0.943159	1	a	a	a	a	a	N	N	N
Ruminococcaceae 8.19	0.0261913	0.0177837	0.00954379	0.0306388	0.017739	0.109903	1	a	a	a	a	a	N	N	N
Ruminococcus_E bromii_B 8.21	0.0066146	0.0174595	0.00918431	0.00762571	0.00835359	0.0601284	1	a	a	a	a	a	N	N	N
Alistipes putredinis 8.23	0.065742	0.0874769	0.113792	0.0689621	0.0942137	0.161815	1	a	a	a	a	a	N	N	N
Lachnospiraceae 8.25	0.0425418	0.0618556	0.0536961	0.128586	0.045954	0.477615	1	a	a	a	a	a	N	N	N
Acutalibacteraceae 8.29	0.0268255	0.0160732	0.00152527	0.00384444	0.00119194	0.693149	1	a	a	a	a	a	N	N	N
Coprococcus eutactus_A 8.3	0.0422573	0.0282246	0.0192773	0.0356126	0.0777438	0.197166	1	a	a	a	a	a	N	N	N
Sutterella wadsworthensis_B 8.7	0.0679497	0.084429	0.0606107	0.0749294	0.0588037	0.482965	1	a	a	a	a	a	N	N	N
Eggerthellaceae 8.8	0.0136603	0.0154702	0.0243085	0.0221179	0.0212791	0.139388	1	a	a	a	a	a	N	N	N
Bacteroides_B vulgatus 80.10	0.370481	0.401495	0.305112	0.290792	0.269561	0.254773	1	a	a	a	a	a	N	N	N
Catenibacterium sp000437715 80.11	0.0163989	0.0146978	0.0273771	0.0110257	0.0157569	0.339096	1	a	a	a	a	a	N	N	N
Sutterella wadsworthensis_A 80.15	0.018456	0.0170708	0.0511983	0.0162	0.0183678	0.069678	1	a	a	a	a	a	N	N	N
Prevotella sp000434975 80.2	0.110636	0.0371902	0.0915366	0.179368	0.462615	0.145145	1	a	a	a	a	a	N	N	N
Prevotella sp002299635 80.23	0.17491	0.102996	0.148931	0.06678	0.104754	0.249973	1	a	a	a	a	a	N	N	N
Phascolarctobacterium_A succinatutens 80.26	0.00389455	0.0267044	0.0556658	0.00992266	0.0149961	0.792735	1	a	a	a	a	a	N	N	N
Parabacteroides distasonis 80.37	0.00964989	0.0439394	0.0215078	0.00276645	0.000154902	0.0737041	1	a	a	a	a	a	N	N	N
Duodenibacillus massiliensis 80.40	0.00731852	0.0108906	0.0121824	0.0063671	0.00624553	0.573511	1	a	a	a	a	a	N	N	N
Acutalibacteraceae 80.45	0.0627085	0.0981	0.033751	0.0962547	0.00678932	0.245294	1	a	a	a	a	a	N	N	N
Megasphaera elsdenii 80.46	0.0102028	0.0444926	0.00427538	0.00139826	0.00653028	0.142231	1	a	a	a	a	a	N	N	N
Anaerobiospirillum_A 80.9	0.00651068	0.0364725	0.0295577	0.00257952	0.00257712	0.285546	1	a	a	a	a	a	N	N	N
Oscillospiraceae 81.12	0.124846	0.15579	0.239227	0.195152	0.0607895	0.45978	1	a	a	a	a	a	N	N	N
Butyrivibrio_A crossotus 81.13	0.105646	0.0394327	0.0145795	0.077293	0	0.132161	1	a	a	a	a	a	N	N	N
Butyrivibrio_A sp000431815 81.15	0.0140919	0.0138214	0.0255392	0.0168638	0.0491229	0.30762	1	a	a	a	a	a	N	N	N
Coprococcus sp900066115 81.17	0.0180277	0.0232248	0.0446013	0.0152651	0.179163	0.406006	1	a	a	a	a	a	N	N	N
Eubacterium_R sp000436835 81.19	0.0163142	0.0235898	0.029788	0.0058841	0.0315845	0.137067	1	a	a	a	a	a	N	N	N
Bacteroidales 81.22	0.226479	0.286693	0.0997573	0.543351	0.0424767	0.325595	1	a	a	a	a	a	N	N	N
Agathobacter rectale 81.5	0.0250603	0.0133852	0.0300414	0.0250298	0.0650978	0.120689	1	a	a	a	a	a	N	N	N
Alistipes shahii 82.1	0.053349	0.053244	0.0519732	0.0683473	0.0450436	0.376403	1	a	a	a	a	a	N	N	N
Monoglobales 82.10	0.0276854	0.0107913	0.00455664	0.0390959	0.00594858	0.346316	1	a	a	a	a	a	N	N	N
Olsenella_E 82.11	0.0283353	0.0212978	0.0458545	0.0238789	0.0265298	0.314182	1	a	a	a	a	a	N	N	N
Slackia_A 82.14	0.0476728	0.048339	0.0351562	0.0211725	0.0447686	0.293194	1	a	a	a	a	a	N	N	N
Sutterella 82.15	0.036146	0.0152447	0.00549739	0.0358593	0.0290133	0.178803	1	a	a	a	a	a	N	N	N
Senegalimassilia anaerobia 83.1	0.00655447	0.0247181	0.00934771	0.00700327	0.00783203	0.326471	1	a	a	a	a	a	N	N	N
Agathobacter rectale 83.15	0.0611972	0.1168	0.0385203	0.0372621	0.047671	0.112584	1	a	a	a	a	a	N	N	N
Acidaminococcus intestini 83.16	0.026378	0.0244026	0.0172756	0.00884771	0.0165549	0.0111543	1	a	a	a	a	a	N	N	N
Bifidobacterium longum 83.3	0.0364139	0.0305739	0.0738192	0.0443603	0.0270874	0.248698	1	a	a	a	a	a	N	N	N
Lachnospiraceae 83.4	0.0243813	0.0811205	0.0343558	0.0229503	0.0128336	0.322099	1	a	a	a	a	a	N	N	N
Lawsonibacter asaccharolyticus 83.5	0.0284227	0.0454242	0.0388908	0.02738	0.0263699	0.147122	1	a	a	a	a	a	N	N	N
Ruminococcus_A sp000437095 84.1	0.0402717	0.0549791	0.0450468	0.0427922	0.0549919	0.346938	1	a	a	a	a	a	N	N	N
Parabacteroides distasonis 84.16	0.0402954	0.0256828	0.0326011	0.0345401	0.168395	0.895903	1	a	a	a	a	a	N	N	N
Agathobaculum butyriciproducens 84.3	0.00112418	0.000123965	0.00605577	0.00139194	0	0.375532	1	a	a	a	a	a	N	N	N
Fusicatenibacter saccharivorans 84.7	0.0297486	0.0563401	0.0586806	0.0468115	0.0542277	0.115472	1	a	a	a	a	a	N	N	N
Alistipes obesi 9.11	0.0267719	0.0228137	0.0455547	0.0366649	0.0268542	0.238977	1	a	a	a	a	a	N	N	N
Alistipes shahii 9.13	0.123052	0.145612	0.157094	0.124217	0.124837	0.739652	1	a	a	a	a	a	N	N	N
Parabacteroides distasonis 9.16	0.0436338	0.0295368	0.0232338	0.0180484	0.0277941	0.221866	1	a	a	a	a	a	N	N	N
Christensenellales 9.19	0.0276682	0.0122475	0.0108723	0.0134072	0.0250547	0.257942	1	a	a	a	a	a	N	N	N
Alistipes_A sp900240235 9.25	0.0442277	0.0515647	0.0387643	0.027171	0.0289477	0.393049	1	a	a	a	a	a	N	N	N
Akkermansia muciniphila 9.28	0.0411908	0.0376118	0.0227778	0.0150669	0.0382253	0.5706	1	a	a	a	a	a	N	N	N
Acutalibacteraceae 9.31	0.0418039	0.0637789	0.0472031	0.0319645	0.0587466	0.490194	1	a	a	a	a	a	N	N	N
Bacteroides uniformis ERR1022271	0.0536976	0.0741105	0.0823281	0.0793983	0.0405388	0.718947	1	a	a	a	a	a	N	N	N
Lachnospiraceae ERR1022272	0.0488386	0.0687505	0.0613015	0.0618013	0.0677078	0.0421132	1	a	a	a	a	a	N	N	N
Lachnospiraceae ERR1022273	0.0451965	0.0673268	0.09428	0.0581843	0.0847902	0.483217	1	a	a	a	a	a	N	N	N
Blautia_A sp900066205 ERR1022275	0.0810791	0.0927098	0.100352	0.0826686	0.107099	0.221179	1	a	a	a	a	a	N	N	N
Dorea sp900066555 ERR1022276	0.0416281	0.0525333	0.0542222	0.0460702	0.0503519	0.0493107	1	a	a	a	a	a	N	N	N
Lachnospiraceae ERR1022277	0.0161301	0.0153806	0.0167551	0.0125606	0.0201649	0.466938	1	a	a	a	a	a	N	N	N
Coprococcus sp900066115 ERR1022278	0.0135556	0.00818932	0.00934946	0.0159697	0.0116159	0.291586	1	a	a	a	a	a	N	N	N
Turicibacter sanguinis ERR1022280	0.00306667	0.00325076	0.00622418	0.00600022	0.00509826	0.0148814	1	a	a	a	a	a	N	N	N
Parabacteroides distasonis ERR1022281	0.0395192	0.0631102	0.0473227	0.0393407	0.0325094	0.426427	1	a	a	a	a	a	N	N	N
Collinsella aerofaciens_F ERR1022282	0.0187767	0.029646	0.0320272	0.0296636	0.0200969	0.636048	1	a	a	a	a	a	N	N	N
Coprococcus eutactus_A ERR1022287	0.0219645	0.0245089	0.026451	0.0281235	0.0340817	0.231249	1	a	a	a	a	a	N	N	N
Coprococcus_B comes ERR1022290	0.0720538	0.100391	0.0955553	0.0832837	0.0940769	0.0365915	1	a	a	a	a	a	N	N	N
Faecalicatena faecis ERR1022291	0.130603	0.187806	0.159181	0.133184	0.158873	0.189127	1	a	a	a	a	a	N	N	N
Coprococcus eutactus_A ERR1022301	0.0133052	0.0146858	0.013515	0.0175795	0.0200052	0.841626	1	a	a	a	a	a	N	N	N
Faecalicatena sp001487105 ERR1022305	0.0543547	0.0503035	0.0265564	0.0727235	0.0750582	0.0681445	1	a	a	a	a	a	N	N	N
Blautia_A sp900066205 ERR1022306	0.0278601	0.0408444	0.0457261	0.0379954	0.0491847	0.270429	1	a	a	a	a	a	N	N	N
Faecalicatena gnavus ERR1022310	0.0244113	0.0412725	0.0286344	0.0382342	0.0281418	0.0595561	1	a	a	a	a	a	N	N	N
Acutalibacteraceae ERR1022317	0.00826122	0.0145118	0.0184765	0.0201462	0.0133863	0.146702	1	a	a	a	a	a	N	N	N
Agathobacter rectale ERR1022318	0.0861954	0.0793309	0.0794688	0.104387	0.0941061	0.626956	1	a	a	a	a	a	N	N	N
Bifidobacterium adolescentis ERR1022320	0.0375102	0.0593915	0.0640061	0.0573858	0.0589612	0.0293927	1	a	a	a	a	a	N	N	N
Agathobacter faecis ERR1022321	0.105279	0.0635878	0.0697007	0.0697926	0.0878623	0.671918	1	a	a	a	a	a	N	N	N
Bacteroides uniformis ERR1022322	0.210358	0.149139	0.20245	0.194767	0.155638	0.107776	1	a	a	a	a	a	N	N	N
Dorea longicatena ERR1022324	0.0552937	0.0896233	0.0847072	0.0502911	0.0673599	0.120051	1	a	a	a	a	a	N	N	N
Faecalicatena faecis ERR1022325	0.110575	0.157228	0.13756	0.10636	0.130801	0.199737	1	a	a	a	a	a	N	N	N
Bacteroides salyersiae ERR1022329	0.10667	0.0989664	0.102653	0.095615	0.103608	0.306794	1	a	a	a	a	a	N	N	N
Bacteroides thetaiotaomicron ERR1022331	0.0649917	0.0573902	0.0994002	0.0753865	0.0376277	0.0592861	1	a	a	a	a	a	N	N	N
Erysipelatoclostridium sp003024675 ERR1022332	0.00430109	0.00835207	0.00330283	0.00330131	0.00908519	0.0526054	1	a	a	a	a	a	N	N	N
Erysipelatoclostridium sp000752095 ERR1022333	0.0220972	0.0305728	0.0296048	0.0257771	0.0326344	0.0941574	1	a	a	a	a	a	N	N	N
Bifidobacterium bifidum ERR1022335	0.0495978	0.0398634	0.0398325	0.0289669	0.0312627	0.938762	1	a	a	a	a	a	N	N	N
Lawsonibacter sp900066645 ERR1022336	0.0025695	0.00425163	0.00284641	0.00152527	0.00187843	0.774995	1	a	a	a	a	a	N	N	N
Blautia_A massiliensis ERR1022337	0.117783	0.159088	0.175367	0.169378	0.170176	0.49086	1	a	a	a	a	a	N	N	N
Blautia_A sp900066335 ERR1022338	0.0706767	0.0687187	0.0893599	0.0672712	0.0836623	0.0391887	1	a	a	a	a	a	N	N	N
Lachnospiraceae ERR1022342	0.0649052	0.0709621	0.0698111	0.0645621	0.0784889	0.125689	1	a	a	a	a	a	N	N	N
Lachnospiraceae ERR1022343	0.0290878	0.0305959	0.0342667	0.0315253	0.0336131	0.53206	1	a	a	a	a	a	N	N	N
Lachnospiraceae ERR1022344	0.0283065	0.0312322	0.0528967	0.0487867	0.0712972	0.0575747	1	a	a	a	a	a	N	N	N
Coprococcus eutactus_A ERR1022346	0.0264841	0.0343229	0.04262	0.0350179	0.042302	0.173219	1	a	a	a	a	a	N	N	N
Clostridium_P perfringens ERR1022347	0.00206275	3.33333e-05	0.000101089	5.77342e-05	3.79085e-05	0.295777	1	a	a	a	a	a	N	N	N
Ruminococcus_D bicirculans ERR1022350	0.0081854	0.0109477	0.0167037	0.00870654	0.00704205	0.191362	1	a	a	a	a	a	N	N	N
Eubacterium_E hallii ERR1022351	0.042122	0.0600331	0.0477307	0.0419375	0.0431434	0.585982	1	a	a	a	a	a	N	N	N
Lachnospira rogosae ERR1022352	0.0156497	0.012954	0.0154039	0.0155906	0.0179438	0.0681217	1	a	a	a	a	a	N	N	N
Clostridium_M citroniae ERR1022353	0.0616749	0.0629283	0.0591107	0.0642534	0.0637847	0.85919	1	a	a	a	a	a	N	N	N
Oscillibacter sp900066435 ERR1022355	0.0136344	0.0191161	0.0233277	0.019049	0.0184584	0.0533715	1	a	a	a	a	a	N	N	N
Bifidobacterium pseudocatenulatum ERR1022356	0.0553449	0.0547416	0.0704891	0.0631719	0.0717403	0.956717	1	a	a	a	a	a	N	N	N
Faecalicatena torques ERR1022357	0.0234279	0.0463305	0.042476	0.0370333	0.0293386	0.116141	1	a	a	a	a	a	N	N	N
Bacteroides_B vulgatus ERR1022358	0.906332	0.838408	0.802307	0.716571	0.604375	0.308441	1	a	a	a	a	a	N	N	N
Bacteroides_A sp900066445 ERR1022359	0.0493854	0.043249	0.0416381	0.0443392	0.0421573	0.532972	1	a	a	a	a	a	N	N	N
Bacteroides uniformis ERR1022360	0.335558	0.286712	0.285962	0.346755	0.302259	0.136986	1	a	a	a	a	a	N	N	N
Bacteroides_A sp900066455 ERR1022361	0.16579	0.116955	0.127765	0.130325	0.128828	0.370816	1	a	a	a	a	a	N	N	N
Bacteroides faecis ERR1022362	0.234962	0.179131	0.217022	0.2233	0.179301	0.735759	1	a	a	a	a	a	N	N	N
Bacteroides uniformis ERR1022363	0.256059	0.22756	0.212617	0.245729	0.224297	0.558325	1	a	a	a	a	a	N	N	N
Parabacteroides merdae ERR1022364	0.130395	0.0914612	0.104014	0.124719	0.109184	0.228122	1	a	a	a	a	a	N	N	N
Enorma massiliensis ERR1022365	0.00210545	0.00183638	0.00224248	0.00184031	0.0014793	0.27062	1	a	a	a	a	a	N	N	N
Bifidobacterium adolescentis ERR1022366	0.0605566	0.111679	0.110541	0.0932562	0.107662	0.479585	1	a	a	a	a	a	N	N	N
Erysipelatoclostridium sp000752095 ERR1022368	0.00375861	0.00896623	0.0068037	0.00650414	0.00851111	0.0418274	1	a	a	a	a	a	N	N	N
Absiella innocuum ERR1022369	0.000745969	0.000832026	0.00045207	0.000771242	0.000283442	0.906408	1	a	a	a	a	a	N	N	N
Clostridium paraputrificum ERR1022373	0.000818519	0.000418083	0.000798039	0.000484532	0.000470153	0.963929	1	a	a	a	a	a	N	N	N
Clostridium_P ventriculi ERR1022374	0.00158519	0.000919826	0.00110915	0.00128039	0.00153943	0.35448	1	a	a	a	a	a	N	N	N
Peptostreptococcaceae ERR1022375	0.00203573	0.00263987	0.00297669	0.00300697	0.00194706	0.539949	1	a	a	a	a	a	N	N	N
Blautia_A sp900066505 ERR1022378	0.0608562	0.0668024	0.0595011	0.0495571	0.0644412	0.516296	1	a	a	a	a	a	N	N	N
Clostridium_M clostridioforme ERR1022381	0.000515686	0.00471024	0.00462309	0.00391416	0.00384619	0.876395	1	a	a	a	a	a	N	N	N
Coprococcus_B comes ERR1022382	0.0283758	0.04261	0.0351935	0.030342	0.0366845	0.65831	1	a	a	a	a	a	N	N	N
Dorea formicigenerans ERR1022384	0.0124974	0.0114525	0.0142344	0.0125612	0.0206595	0.0933927	1	a	a	a	a	a	N	N	N
Faecalicatena sp900066545 ERR1022387	0.0338828	0.042315	0.0536991	0.0595497	0.0552754	0.0275962	1	a	a	a	a	a	N	N	N
Dorea sp900066555 ERR1022388	0.00548344	0.00361046	0.000994553	0.00377495	0.00373725	0.166206	1	a	a	a	a	a	N	N	N
Lachnospiraceae ERR1022390	0.0831113	0.0729943	0.0903407	0.0867941	0.0826464	0.542395	1	a	a	a	a	a	N	N	N
Lachnospira eligens_B ERR1022391	0.0288002	0.0305651	0.0245767	0.0257298	0.0284407	0.629929	1	a	a	a	a	a	N	N	N
Faecalicatena contorta_B ERR1022392	0.0216549	0.0240244	0.0305712	0.0295946	0.024317	0.097671	1	a	a	a	a	a	N	N	N
Lachnospira eligens_B ERR1022394	0.034105	0.0383401	0.0346545	0.0355747	0.0468157	0.296871	1	a	a	a	a	a	N	N	N
Intestinibacter bartlettii ERR1022395	0.00229455	0.0159893	0.00596362	0.00373922	0.00726187	0.459317	1	a	a	a	a	a	N	N	N
Agathobacter rectale ERR1022399	0.151477	0.147428	0.140379	0.17687	0.186029	0.472458	1	a	a	a	a	a	N	N	N
Fusicatenibacter saccharivorans ERR1022400	0.0638728	0.0935209	0.0929948	0.0844198	0.0943553	0.0748872	1	a	a	a	a	a	N	N	N
Lachnospira rogosae ERR1022401	0.0307359	0.0269078	0.0261708	0.0314447	0.03669	0.96549	1	a	a	a	a	a	N	N	N
Eubacterium_I sp900066595 ERR1022402	0.0154248	0.0122612	0.012883	0.0112224	0.0141708	0.566227	1	a	a	a	a	a	N	N	N
Ruminococcus_D bicirculans ERR1022408	0.00486362	0.00517473	0.00521678	0.0030841	0.00338322	0.148598	1	a	a	a	a	a	N	N	N
Bacteroides_B vulgatus ERR1022411	0.995012	0.828206	0.797686	0.843786	0.726197	0.25006	1	a	a	a	a	a	N	N	N
Bacteroides uniformis ERR1022412	0.231046	0.17044	0.175923	0.17591	0.196398	0.0733557	1	a	a	a	a	a	N	N	N
Bacteroides thetaiotaomicron ERR1022413	0.209892	0.178275	0.226106	0.230312	0.192084	0.951557	1	a	a	a	a	a	N	N	N
Bacteroides cellulosilyticus ERR1022414	0.384017	0.367885	0.421336	0.39637	0.412993	0.64083	1	a	a	a	a	a	N	N	N
Parabacteroides distasonis ERR1022415	0.152035	0.11499	0.0936789	0.131167	0.0993697	0.0218733	1	a	a	a	a	a	N	N	N
Collinsella aerofaciens_E ERR1022416	0.0225728	0.0290109	0.0327503	0.0264939	0.021159	0.408129	1	a	a	a	a	a	N	N	N
Intestinibacter bartlettii ERR1022418	0.00271874	0.0100351	0.00462963	0.00361089	0.00509804	0.603063	1	a	a	a	a	a	N	N	N
Anaerostipes sp900066705 ERR1022423	0.0186935	0.0226989	0.0208449	0.0190429	0.0242575	0.36002	1	a	a	a	a	a	N	N	N
Blautia_A massiliensis ERR1022426	0.0880129	0.133034	0.144658	0.132884	0.133631	0.465044	1	a	a	a	a	a	N	N	N
Coprococcus_B comes ERR1022427	0.0227264	0.0319394	0.0283651	0.0189961	0.0236804	0.138728	1	a	a	a	a	a	N	N	N
Ruminococcus_A sp003011855 ERR1022431	0.080137	0.0918815	0.0910113	0.0888061	0.10213	0.484408	1	a	a	a	a	a	N	N	N
Dorea sp900066765 ERR1022434	0.0165237	0.0198216	0.0209392	0.0185259	0.0180207	0.145027	1	a	a	a	a	a	N	N	N
Blautia_A obeum ERR1022435	0.0554529	0.0944142	0.0905712	0.0656566	0.0811242	0.0458445	1	a	a	a	a	a	N	N	N
Eisenbergiella sp900066775 ERR1022436	0.0742078	0.071937	0.0742946	0.0748298	0.0840743	0.237769	1	a	a	a	a	a	N	N	N
Eisenbergiella tayi ERR1022439	0.0640697	0.0746477	0.0501664	0.0506603	0.0485765	0.574068	1	a	a	a	a	a	N	N	N
Ruminiclostridium_E siraeum ERR1022442	0.0231172	0.0314538	0.0316719	0.0233355	0.0193919	0.211573	1	a	a	a	a	a	N	N	N
Clostridium_A leptum ERR1022443	0.0108976	0.0104451	0.00799847	0.00801351	0.00770109	0.26669	1	a	a	a	a	a	N	N	N
Lawsonibacter sp900066825 ERR1022445	0.153821	0.162406	0.200141	0.158637	0.169151	0.0776424	1	a	a	a	a	a	N	N	N
Flavonifractor plautii ERR1022446	0.0127333	0.00810087	0.0155466	0.013937	0.0104527	0.468589	1	a	a	a	a	a	N	N	N
Ruminococcaceae ERR1022448	0.0125224	0.0146046	0.0102976	0.00485447	0.0102244	0.300255	1	a	a	a	a	a	N	N	N
Monoglobales ERR1022449	0.0053488	0.0149078	0.00622985	0.00904205	0.00353159	0.792114	1	a	a	a	a	a	N	N	N
Intestinimonas butyriciproducens ERR1022450	0.0446109	0.0426623	0.0638593	0.0553928	0.0573185	0.212191	1	a	a	a	a	a	N	N	N
Ruminococcaceae ERR1022452	0.00664902	0.0069024	0.0093037	0.00781089	0.00817015	0.0467312	1	a	a	a	a	a	N	N	N
Anaerotruncus colihominis ERR1022453	0.016495	0.0146251	0.0272847	0.018493	0.01618	0.183237	1	a	a	a	a	a	N	N	N
Intestinimonas massiliensis ERR1022454	0.0200582	0.0346346	0.0363181	0.0304183	0.0399996	0.261388	1	a	a	a	a	a	N	N	N
Christensenellales ERR1022455	0.0117224	0.0121802	0.013451	0.0108462	0.0125527	0.280742	1	a	a	a	a	a	N	N	N
Bacteroides uniformis ERR1022456	0.181848	0.194585	0.20492	0.242981	0.180335	0.241765	1	a	a	a	a	a	N	N	N
Bacteroides ovatus ERR1022457	0.505105	0.472699	0.555352	0.560917	0.514635	0.271727	1	a	a	a	a	a	N	N	N
Bacteroides_B vulgatus ERR1022458	0.757027	0.722775	0.717715	0.594059	0.507945	0.253756	1	a	a	a	a	a	N	N	N
Alistipes onderdonkii ERR1022461	0.00827756	0.00512331	0.00707059	0.00628257	0.00214009	0.251685	1	a	a	a	a	a	N	N	N
Erysipelatoclostridium sp000752095 ERR1022464	0.00518388	0.00998105	0.00810893	0.00668148	0.0102002	0.354149	1	a	a	a	a	a	N	N	N
Peptostreptococcaceae ERR1022466	0.00196405	0.001878	0.00188911	0.00185643	0.00255185	0.349186	1	a	a	a	a	a	N	N	N
Roseburia intestinalis ERR1022474	0.148183	0.153456	0.199715	0.254403	0.256636	0.070929	1	a	a	a	a	a	N	N	N
Dorea longicatena ERR1022475	0.0606118	0.101308	0.0886492	0.0539078	0.0774405	0.0511149	1	a	a	a	a	a	N	N	N
Coprococcus_B comes ERR1022476	0.0690769	0.111537	0.096742	0.0765068	0.0890122	0.251671	1	a	a	a	a	a	N	N	N
Coprococcus eutactus_A ERR1022477	0.00646536	0.00172723	0.00142963	0.00292985	0.00348039	0.0346419	1	a	a	a	a	a	N	N	N
Eubacterium_E hallii ERR1022480	0.0446187	0.0802183	0.0452327	0.0327083	0.0405	0.01866	1	a	a	a	a	a	N	N	N
Agathobacter rectale ERR1022482	0.0777614	0.0510826	0.0559068	0.0777852	0.0663843	0.0471194	1	a	a	a	a	a	N	N	N
Acutalibacteraceae ERR1022483	0.00437538	0.0127915	0.0086963	0.00861765	0.00963137	0.965809	1	a	a	a	a	a	N	N	N
Ruminococcus_D bicirculans ERR1022485	0.0118651	0.0147974	0.0216137	0.0129593	0.0110804	0.322262	1	a	a	a	a	a	N	N	N
Ruminococcus_E bromii_B ERR1022486	0.00308867	0.011017	0.00463464	0.00548431	0.00415839	0.200188	1	a	a	a	a	a	N	N	N
Escherichia coli ERR1203920	0.000290196	0.00019695	0.000534205	0.000313072	0.000891068	0.71361	1	a	a	a	a	a	N	N	N
Clostridium_P perfringens ERR1203922	0.000230065	3.0719e-05	0.000592157	0.000134423	3.28976e-05	0.183475	1	a	a	a	a	a	N	N	N
Erysipelatoclostridium ramosum ERR1203924	0.000750109	0.00161503	0.00132157	0.000892593	0.000778214	0.645689	1	a	a	a	a	a	N	N	N
Faecalicatena gnavus ERR1203926	0.0231621	0.0381593	0.0222264	0.0435558	0.0363832	0.414377	1	a	a	a	a	a	N	N	N
Enterococcus faecalis ERR1203928	9.82571e-05	0.000318736	0.00104227	9.54248e-05	0.000745534	0.100815	1	a	a	a	a	a	N	N	N
Lactobacillus gasseri_A ERR1203930	0.00057451	0.000273638	0.000472113	0.000262963	0.000882571	0.206493	1	a	a	a	a	a	N	N	N
Dorea sp000509125 ERR1203939	0.0118268	0.0123362	0.0266231	0.0138937	0.0152845	0.101177	1	a	a	a	a	a	N	N	N
Faecalicatena faecis ERR1203943	0.126668	0.167256	0.149975	0.120474	0.143764	0.0650381	1	a	a	a	a	a	N	N	N
Bacteroides uniformis ERR1203944	0.422208	0.419709	0.419215	0.423372	0.335228	0.4035	1	a	a	a	a	a	N	N	N
Alistipes onderdonkii ERR1203947	0.267038	0.222108	0.233738	0.232829	0.207325	0.401319	1	a	a	a	a	a	N	N	N
Coprococcus_B comes ERR1203948	0.0875566	0.0917606	0.0954037	0.073873	0.101097	0.784495	1	a	a	a	a	a	N	N	N
Eisenbergiella sp900066775 ERR1203952	0.0789037	0.0760924	0.0882098	0.0788261	0.0880662	0.074775	1	a	a	a	a	a	N	N	N
Parabacteroides distasonis ERR1203954	0.066444	0.0474004	0.0611928	0.0551837	0.0554194	0.160488	1	a	a	a	a	a	N	N	N
Agathobacter rectale ERR1203958	0.104955	0.0842142	0.0817309	0.108778	0.110092	0.161268	1	a	a	a	a	a	N	N	N
Bacteroides ovatus ERR1203959	1.07051	0.990424	0.960022	1.05679	0.915838	0.879106	1	a	a	a	a	a	N	N	N
Bifidobacterium adolescentis ERR1203960	0.038444	0.0599268	0.0652786	0.0533948	0.0601908	0.215165	1	a	a	a	a	a	N	N	N
Bacteroides fragilis ERR1203962	0.293967	0.281999	0.200325	0.398842	0.339405	0.0866543	1	a	a	a	a	a	N	N	N
Erysipelatoclostridium sp000752095 ERR1203963	0.00896819	0.0125081	0.00961111	0.00900153	0.0105322	0.151758	1	a	a	a	a	a	N	N	N
Lachnospiraceae ERR1203967	0.064181	0.0541725	0.0695673	0.0652747	0.0665588	0.0628672	1	a	a	a	a	a	N	N	N
Acetatifactor sp900066565 ERR1203970	0.154336	0.10373	0.141784	0.179792	0.217459	0.0832711	1	a	a	a	a	a	N	N	N
Eubacterium_G ventriosum ERR1203972	0.017102	0.0210351	0.021776	0.0220235	0.0241891	0.218869	1	a	a	a	a	a	N	N	N
Dorea formicigenerans ERR1203975	0.0514824	0.0695196	0.0596732	0.0486638	0.0615059	0.214916	1	a	a	a	a	a	N	N	N
Bifidobacterium pseudocatenulatum ERR1203976	0.0401233	0.0461789	0.0587608	0.0626153	0.0615647	0.818513	1	a	a	a	a	a	N	N	N
Clostridium_P perfringens ERR1204023	0.000229412	0.000118519	0.000124837	0.000324837	0.000185403	0.478459	1	a	a	a	a	a	N	N	N
Enterococcus faecalis ERR1204025	0.000138126	4.72767e-05	0.000850109	0.000557516	0.000481699	0.174867	1	a	a	a	a	a	N	N	N
Clostridium_P perfringens ERR1204026	0.000272331	0.000157516	0.000148366	0.000202179	8.97603e-05	0.139695	1	a	a	a	a	a	N	N	N
Clostridioides difficile ERR1204032	0.00023268	0.00136906	0.00078061	0.00060915	0.000471895	0.916273	1	a	a	a	a	a	N	N	N
Collinsella aerofaciens_F ERR1204034	0.0142403	0.0231198	0.0266603	0.024188	0.0163856	0.767028	1	a	a	a	a	a	N	N	N
Bacteroides faecis ERR1204043	0.166819	0.0953294	0.0664148	0.0840889	0.0777464	0.421396	1	a	a	a	a	a	N	N	N
Ruminococcus_A sp003011855 ERR1204044	0.0727778	0.078202	0.0640009	0.0723656	0.0827383	0.223703	1	a	a	a	a	a	N	N	N
Bacteroides_B vulgatus ERR1204045	0.838688	0.790056	0.656871	0.687738	0.619339	0.10377	1	a	a	a	a	a	N	N	N
Lawsonibacter ERR1204059	0.0318244	0.04471	0.0449436	0.0378251	0.046054	0.091853	1	a	a	a	a	a	N	N	N
Lachnospiraceae ERR1204062	0.0380264	0.0487224	0.0549405	0.045819	0.0421599	0.284514	1	a	a	a	a	a	N	N	N
Odoribacter splanchnicus ERR1204067	0.108101	0.108695	0.120488	0.120037	0.0953172	0.897916	1	a	a	a	a	a	N	N	N
Lachnospira eligens_B ERR1204071	0.0568451	0.0623588	0.067273	0.0711702	0.073212	0.144341	1	a	a	a	a	a	N	N	N
Clostridium_P perfringens ERR171255	0.000781264	0.000910458	0.000417647	0.00062658	0.000360131	0.278725	1	a	a	a	a	a	N	N	N
Faecalicatena gnavus ERR171257	0.0279619	0.051722	0.0337094	0.0914383	0.0574033	0.777328	1	a	a	a	a	a	N	N	N
Tyzzerella nexilis ERR171258	0.0445723	0.0713573	0.0571416	0.0417815	0.0359937	0.369184	1	a	a	a	a	a	N	N	N
Anaerotruncus colihominis ERR171260	0.0081817	0.0174033	0.010366	0.0161904	0.0157697	0.604569	1	a	a	a	a	a	N	N	N
Clostridium butyricum ERR171264	0.000801089	0.000898693	0.00122505	0.000525054	0.00105229	0.171796	1	a	a	a	a	a	N	N	N
Clostridium paraputrificum ERR171270	0.000824401	0.000338126	0.000714161	0.00036427	0.000666449	0.8011	1	a	a	a	a	a	N	N	N
Erysipelatoclostridium ramosum ERR171271	0.00150545	0.00275991	0.00246035	0.00250109	0.00467887	0.647196	1	a	a	a	a	a	N	N	N
Hungatella ERR171272	0.00258606	0.00280327	0.00326906	0.00250327	0.00294858	0.549478	1	a	a	a	a	a	N	N	N
Dorea scindens ERR171273	0.00216492	0.00141765	0.00106253	0.000100436	0.00140479	0.0133251	1	a	a	a	a	a	N	N	N
Clostridium_Q symbiosum ERR171274	0.0049024	0.00764662	0.0095658	0.00707647	0.00745817	0.621029	1	a	a	a	a	a	N	N	N
Lachnospiraceae ERR171282	0.0239307	0.017622	0.0224998	0.0225793	0.0261797	0.0485512	1	a	a	a	a	a	N	N	N
Sellimonas intestinalis ERR171283	0.00691983	0.00687037	0.00938475	0.00710915	0.00840153	0.993049	1	a	a	a	a	a	N	N	N
Intestinimonas massiliensis ERR171285	0.00891329	0.00588889	0.00802135	0.00905861	0.00466819	0.0487201	1	a	a	a	a	a	N	N	N
Peptostreptococcaceae ERR2221096	0.00424139	0.00321525	0.00793573	0.00343246	0.00330349	0.209329	1	a	a	a	a	a	N	N	N
Tidjanibacter inops ERR2221101	0.034273	0.0338148	0.0298734	0.0316479	0.0314776	0.912784	1	a	a	a	a	a	N	N	N
Alistipes onderdonkii ERR2221102	0.0534279	0.0726987	0.0760673	0.0540495	0.0410926	0.459384	1	a	a	a	a	a	N	N	N
Alistipes shahii ERR2221103	0.107035	0.108444	0.116925	0.120152	0.104196	0.467151	1	a	a	a	a	a	N	N	N
Anaerotruncus colihominis ERR2221105	0.0416105	0.0436654	0.0501719	0.0459595	0.0422471	0.957557	1	a	a	a	a	a	N	N	N
Bacillus paralicheniformis ERR2221106	0.000506754	0.000500654	0.00154096	0.000438344	0.00408105	0.863653	1	a	a	a	a	a	N	N	N
Bacteroides caccae ERR2221107	0.676351	0.663399	0.619686	0.663258	0.56864	0.830741	1	a	a	a	a	a	N	N	N
Bacteroides cellulosilyticus ERR2221108	0.159327	0.12749	0.150531	0.14188	0.12099	0.122092	1	a	a	a	a	a	N	N	N
Tidjanibacter inops ERR2221110	0.0176601	0.0115039	0.0108442	0.0148438	0.0125312	0.263303	1	a	a	a	a	a	N	N	N
Clostridium_M clostridioforme ERR2221111	0.0545046	0.0570826	0.0837403	0.100402	0.0615098	0.0224099	1	a	a	a	a	a	N	N	N
Escherichia flexneri ERR2221112	0.00104728	0.00011939	0.000284096	8.32244e-05	0.00108322	0.794347	1	a	a	a	a	a	N	N	N
Enterobacter mori ERR2221114	0.0065305	0.00234096	0.00932048	0.00618715	0.00500196	0.175733	1	a	a	a	a	a	N	N	N
Klebsiella pneumoniae ERR2221115	0.0014549	0.00664553	0.00342113	0.00738954	0.00474248	0.749473	1	a	a	a	a	a	N	N	N
Klebsiella pneumoniae ERR2221116	0.00193399	0.00689869	0.00369826	0.00533028	0.00436449	0.664045	1	a	a	a	a	a	N	N	N
Klebsiella pneumoniae ERR2221118	0.00149499	0.000694771	0.00163834	0.00125752	0.00075817	0.966885	1	a	a	a	a	a	N	N	N
Paraclostridium massiliensis ERR2221119	0.00112636	0.000883007	0.00109194	0.00100479	0.000729194	0.113549	1	a	a	a	a	a	N	N	N
Terrisporobacter glycolicus_A ERR2221120	0.00195926	0.00133399	0.00175556	0.00146841	0.00142919	0.732654	1	a	a	a	a	a	N	N	N
Klebsiella pneumoniae ERR2221121	0.00233965	0.0103257	0.00559717	0.00866144	0.0054719	0.171045	1	a	a	a	a	a	N	N	N
Staphylococcus xylosus ERR2221122	0.00135948	0.00234205	0.00317908	0.0012159	0.0031695	0.858658	1	a	a	a	a	a	N	N	N
Lactobacillus intestinalis ERR2221123	0.00434444	0.000467102	0.00302876	0.000979521	0.00112941	0.0652216	1	a	a	a	a	a	N	N	N
Lactobacillus johnsonii ERR2221124	0.000908279	0.000949455	0.00105207	0.000767538	0.000782353	0.604628	1	a	a	a	a	a	N	N	N
Lactobacillus_B murinus ERR2221125	0.000118519	0.000113725	0.00114619	2.96296e-05	5.14161e-05	0.836754	1	a	a	a	a	a	N	N	N
Lactobacillus_B murinus ERR2221126	0.000120044	6.40523e-05	0.00111416	9.08497e-05	0	0.165492	1	a	a	a	a	a	N	N	N
Escherichia coli ERR2221128	0.000401525	0.000225272	0.000435512	0.000170806	0.000606972	0.503668	1	a	a	a	a	a	N	N	N
Parabacteroides distasonis ERR2221129	0.0503061	0.0360035	0.0414815	0.0515863	0.0429353	0.177964	1	a	a	a	a	a	N	N	N
Staphylococcus_A lentus ERR2221130	0.000914597	0.00129717	0.00120893	0.00110763	0.00589869	0.260091	1	a	a	a	a	a	N	N	N
Bacteroides faecis ERR2221133	0.228483	0.135259	0.0846763	0.129789	0.111854	0.0362095	1	a	a	a	a	a	N	N	N
Bacteroides fragilis ERR2221134	0.0816081	0.093634	0.119262	0.0567	0.0702789	0.431596	1	a	a	a	a	a	N	N	N
Bacteroides ERR2221136	0.113444	0.102866	0.101676	0.0996024	0.109538	0.395521	1	a	a	a	a	a	N	N	N
Bacteroides uniformis ERR2221138	0.493105	0.486141	0.457753	0.501052	0.390281	0.855695	1	a	a	a	a	a	N	N	N
Bacteroides xylanisolvens ERR2221139	0.226356	0.204821	0.140365	0.225727	0.255395	0.521612	1	a	a	a	a	a	N	N	N
Barnesiella intestinihominis ERR2221140	0.058912	0.0480941	0.0608431	0.068093	0.0450739	0.0329931	1	a	a	a	a	a	N	N	N
Bifidobacterium longum ERR2221141	0.0344434	0.0267826	0.0444747	0.0341427	0.0257789	0.0592638	1	a	a	a	a	a	N	N	N
Bifidobacterium pseudocatenulatum ERR2221142	0.0767074	0.0731078	0.0761952	0.0742248	0.0807767	0.397866	1	a	a	a	a	a	N	N	N
Butyricimonas virosa ERR2221144	0.0890351	0.083739	0.0950749	0.0950996	0.100014	0.811824	1	a	a	a	a	a	N	N	N
Clostridium butyricum ERR2221146	0.00110458	0.00112331	0.00129673	0.000555556	0.000822222	0.546566	1	a	a	a	a	a	N	N	N
Massilioclostridium coli ERR2221149	0.0362179	0.0316237	0.0414246	0.0373754	0.0434394	0.835896	1	a	a	a	a	a	N	N	N
Clostridium_Q symbiosum ERR2221151	0.0332322	0.0408584	0.0510623	0.0517956	0.0446375	0.0816745	1	a	a	a	a	a	N	N	N
Clostridium tertium ERR2221152	0.000810458	0.000785839	0.00122179	0.000402832	0.00177647	0.674185	1	a	a	a	a	a	N	N	N
Collinsella ERR2221153	0.0139603	0.0223436	0.0242608	0.0194438	0.0158566	0.339185	1	a	a	a	a	a	N	N	N
Coprococcus eutactus ERR2221154	0.0399891	0.0433085	0.0423275	0.0414126	0.0434451	0.619859	1	a	a	a	a	a	N	N	N
Enterobacter ERR2221156	0.00490915	0.00224074	0.0182351	0.00479346	0.00216732	0.757708	1	a	a	a	a	a	N	N	N
Enterobacter ludwigii ERR2221157	0.00471808	0.00144183	0.018439	0.00304771	0.00264227	0.0487779	1	a	a	a	a	a	N	N	N
Faecalicatena sp000509105 ERR2221158	0.00907233	0.00849281	0.00750654	0.00519455	0.00838562	0.710776	1	a	a	a	a	a	N	N	N
Agathobacter rectale ERR2221160	0.124472	0.111537	0.116955	0.125719	0.128564	0.841839	1	a	a	a	a	a	N	N	N
Eubacterium_G sp000434315 ERR2221161	0.016639	0.0204203	0.0192758	0.025039	0.0196094	0.866592	1	a	a	a	a	a	N	N	N
Lactobacillus_D curvatus ERR2221163	0.00285686	0.000750763	0.00101394	0.000654031	0.00114009	0.223099	1	a	a	a	a	a	N	N	N
Ruminococcus_D bicirculans ERR2221172	0.0290619	0.0426519	0.0788329	0.0370497	0.0323429	0.0284317	1	a	a	a	a	a	N	N	N
Clostridium_M clostridioforme ERR2221183	0.0218795	0.0202222	0.0198364	0.0195087	0.0209603	0.581622	1	a	a	a	a	a	N	N	N
Erysipelatoclostridium saccharogumia ERR2221185	0.00656253	0.0100359	0.0102041	0.00682876	0.0116231	0.344616	1	a	a	a	a	a	N	N	N
Dorea longicatena ERR2221186	0.057078	0.0958	0.0958329	0.0538359	0.0767078	0.0258013	1	a	a	a	a	a	N	N	N
Adlercreutzia equolifaciens ERR2221192	0.00669499	0.0047159	0.0166976	0.00792876	0.00657429	0.549307	1	a	a	a	a	a	N	N	N
Bifidobacterium adolescentis ERR2221193	0.0543791	0.0922392	0.0906133	0.071454	0.0837414	0.202733	1	a	a	a	a	a	N	N	N
Anaerostipes hadrus ERR2221197	0.0118089	0.0109142	0.0108932	0.00710458	0.0111163	0.140279	1	a	a	a	a	a	N	N	N
Catenibacterium mitsuokai ERR2221198	0.0234	0.00807473	0.00834118	0.00672876	0.0122545	0.933924	1	a	a	a	a	a	N	N	N
Anaerostipes hadrus ERR2221199	0.050846	0.0574839	0.0508168	0.053871	0.0635207	0.690141	1	a	a	a	a	a	N	N	N
Muribaculum intestinale ERR2221200	0.00183181	0.000771895	0.00137255	0.00184183	0.00156645	0.618844	1	a	a	a	a	a	N	N	N
Enterococcus faecalis ERR2221203	0.00010719	4.90196e-05	0.000230937	8.67102e-05	6.73203e-05	0.657257	1	a	a	a	a	a	N	N	N
Lactobacillus_H reuteri ERR2221204	0.000272331	0.000352723	0.000441394	0.000122876	0.000231373	0.260381	1	a	a	a	a	a	N	N	N
Bacteroides sp002491635 ERR2221207	0.0316712	0.0274712	0.0194678	0.0217316	0.0247447	0.540243	1	a	a	a	a	a	N	N	N
Alistipes sp002358415 ERR2221210	0.00206449	0.00227081	0.00213725	0.00190109	0.00190588	0.966904	1	a	a	a	a	a	N	N	N
Bacteroides acidifaciens ERR2221211	0.123758	0.105905	0.0978373	0.110058	0.10869	0.161515	1	a	a	a	a	a	N	N	N
Paraclostridium massiliensis ERR2221219	0.00111983	0.000815251	0.000720915	0.000978214	0.000543137	0.120908	1	a	a	a	a	a	N	N	N
Escherichia coli_D ERR2221221	0.00339499	0.0026671	0.00266253	0.00741503	0.00989063	0.734257	1	a	a	a	a	a	N	N	N
Enterococcus faecalis ERR2221223	0.000267756	3.35512e-05	0.000156645	0.000130065	5.05447e-05	0.0619288	1	a	a	a	a	a	N	N	N
Clostridioides difficile ERR2221225	0.000417429	0.00151721	0.00120349	0.000147277	0.00040719	0.126074	1	a	a	a	a	a	N	N	N
Lactobacillus_C rhamnosus ERR2221226	0.000955773	0.00355142	0.00268061	0.00113856	0.000613725	0.0896093	1	a	a	a	a	a	N	N	N
Enterococcus faecalis ERR2221228	6.99346e-05	3.42048e-05	7.51634e-05	5.66449e-06	0.000253377	0.447137	1	a	a	a	a	a	N	N	N
Enterococcus faecalis ERR2221234	3.2244e-05	0.000116558	1.30719e-05	1.83007e-05	9.56427e-05	0.819807	1	a	a	a	a	a	N	N	N
Corynebacterium propinquum ERR2221235	0.00167908	0.00286623	0.00209956	0.00892636	0.00161438	0.706111	1	a	a	a	a	a	N	N	N
Enterococcus faecalis ERR2221236	2.65795e-05	1.78649e-05	0.000143355	0.000108715	9.76035e-05	0.361118	1	a	a	a	a	a	N	N	N
Lactobacillus_C paracasei ERR2221237	7.36383e-05	0.000944444	0.000254466	0.000675381	0.000257298	0.562239	1	a	a	a	a	a	N	N	N
Clostridium ERR2221238	0.00174858	0.00202222	0.00401699	0.00193573	0.00174379	0.668764	1	a	a	a	a	a	N	N	N
Erysipelatoclostridium ramosum ERR2221239	0.0010841	0.00162026	0.00243922	0.00199869	0.00201678	0.878099	1	a	a	a	a	a	N	N	N
Erysipelatoclostridium spiroforme ERR2221240	0.022724	0.0285902	0.029463	0.0250305	0.0291967	0.177088	1	a	a	a	a	a	N	N	N
Clostridium_P perfringens ERR2221241	0.00026427	0.00019085	0.000159477	0.000131155	6.68845e-05	0.562466	1	a	a	a	a	a	N	N	N
Bacillus_X simplex ERR2221243	0.0027549	0.00393595	0.00220087	0.00235773	0.00313508	0.792735	1	a	a	a	a	a	N	N	N
Achromobacter xylosoxidans ERR2221247	0.00193115	0.000608497	0.000821133	0.000898039	0.00123508	0.0923971	1	a	a	a	a	a	N	N	N
Klebsiella_A grimontii ERR2221249	0.00321351	0.0058732	0.00559608	0.00394902	0.00281024	0.437822	1	a	a	a	a	a	N	N	N
Escherichia coli ERR2221250	0.00240458	0.00828148	0.00352113	0.00207451	0.000577342	0.266067	1	a	a	a	a	a	N	N	N
Enterococcus faecalis ERR2221251	5.6427e-05	0.000113072	0.000398475	0.000200654	0.0003878	0.202217	1	a	a	a	a	a	N	N	N
Bacteroides_B dorei ERR2221252	0.512011	0.554254	0.528305	0.560745	0.453919	0.402812	1	a	a	a	a	a	N	N	N
Bacteroides uniformis ERR2221253	0.137928	0.126498	0.126749	0.146522	0.120253	0.9008	1	a	a	a	a	a	N	N	N
Bacteroides_B vulgatus ERR2221254	1.04039	0.996803	0.822252	0.799231	0.708782	0.427352	1	a	a	a	a	a	N	N	N
Dorea formicigenerans ERR2221255	0.0458571	0.0602076	0.0609593	0.0516233	0.0592512	0.0859931	1	a	a	a	a	a	N	N	N
Bacteroides thetaiotaomicron ERR2221264	0.303256	0.239576	0.23394	0.332662	0.256123	0.0859982	1	a	a	a	a	a	N	N	N
Bacteroides fragilis ERR2221268	0.111472	0.164398	0.214906	0.119146	0.147701	0.138943	1	a	a	a	a	a	N	N	N
Bacteroides_B vulgatus ERR2221276	0.14354	0.136223	0.129558	0.145453	0.156268	0.441492	1	a	a	a	a	a	N	N	N
Emergencia timonensis ERR2221277	0.000677124	0.0042817	0.000740741	0.000493246	0.000292375	0.782785	1	a	a	a	a	a	N	N	N
Lachnospiraceae ERR2221278	0.0119316	0.0114571	0.0136054	0.0080244	0.00993268	0.0318707	1	a	a	a	a	a	N	N	N
Lactobacillus_B animalis ERR2221280	0.00112266	0.000648802	0.00150392	0.000779085	0.00283246	0.0837142	1	a	a	a	a	a	N	N	N
Bacteroides uniformis ERR2221281	0.56795	0.579831	0.512036	0.641237	0.543856	0.342198	1	a	a	a	a	a	N	N	N
Anaerovoracaceae ERR2221283	0.00163965	0.00138061	0.00139346	0.00159237	0.00112048	0.802304	1	a	a	a	a	a	N	N	N
Clostridium ERR2221284	0.00207538	0.00222702	0.00345643	0.00192658	0.00265425	0.313512	1	a	a	a	a	a	N	N	N
Bacteroides clarus ERR2221286	0.130605	0.11642	0.121058	0.117044	0.0977758	0.0307293	1	a	a	a	a	a	N	N	N
Klebsiella_A oxytoca ERR2221287	0.000615904	0.000841394	0.00111176	0.000730719	0.000769063	0.29391	1	a	a	a	a	a	N	N	N
Clostridium_P perfringens ERR2221290	0.000402832	0.00011634	6.4488e-05	0.00020915	2.17865e-05	0.0282688	1	a	a	a	a	a	N	N	N
Lactobacillus_C paracasei ERR2221291	0.000325926	0.00163094	0.000393246	0.00102919	0.000574728	0.577343	1	a	a	a	a	a	N	N	N
Pediococcus acidilactici ERR2221293	0.000147277	0.000218301	0.000420915	3.68192e-05	4.8366e-05	0.622929	1	a	a	a	a	a	N	N	N
Pediococcus acidilactici ERR2221295	0.000223747	0.000216558	4.05229e-05	0.000141612	0.000144009	0.496758	1	a	a	a	a	a	N	N	N
Leuconostoc ERR2221296	0.000766013	0.000425272	0.000694989	0.000361656	0.00183355	0.311884	1	a	a	a	a	a	N	N	N
Klebsiella variicola ERR2221297	0.00165621	0.00282963	0.00210545	0.00368192	0.0028	0.96711	1	a	a	a	a	a	N	N	N
Bacteroides fragilis ERR2221298	0.368493	0.344993	0.374606	0.269753	0.325925	0.606285	1	a	a	a	a	a	N	N	N
Pediococcus acidilactici ERR2221299	0.00042244	0.000128758	0.000554684	2.94118e-05	9.01961e-05	0.140257	1	a	a	a	a	a	N	N	N
Bacteroides bouchesdurhonensis ERR2221300	0.143399	0.11391	0.119866	0.12896	0.117668	0.0595343	1	a	a	a	a	a	N	N	N
Bacillus_A thuringiensis_J ERR2221302	0.000775163	0.000448366	0.000828322	0.000733769	0.000990196	0.918254	1	a	a	a	a	a	N	N	N
Lactobacillus_C paracasei ERR2221303	0.000660566	0.00258715	0.000942919	0.00131307	0.00107255	0.0155604	1	a	a	a	a	a	N	N	N
Lactobacillus_C paracasei ERR2221304	0.000999346	0.00228105	0.000768192	0.00119891	0.00109869	0.84982	1	a	a	a	a	a	N	N	N
Propionibacterium freudenreichii ERR2221306	0.00139782	0.00307908	0.00701656	0.00234074	0.00186013	0.426427	1	a	a	a	a	a	N	N	N
Enterococcus_B faecium ERR2221309	0.000890632	0.000465795	0.00103682	0.00078061	0.00177996	0.460234	1	a	a	a	a	a	N	N	N
Enterococcus_B faecium ERR2221310	0.00103333	0.00215425	0.00197865	0.00141133	0.00304967	0.138125	1	a	a	a	a	a	N	N	N
Bacteroides thetaiotaomicron ERR2221312	0.39555	0.368048	0.347862	0.413559	0.410053	0.338954	1	a	a	a	a	a	N	N	N
Enterococcus faecalis ERR2221315	3.02832e-05	1.80828e-05	6.31808e-06	1.15468e-05	0.000183224	0.510938	1	a	a	a	a	a	N	N	N
Pediococcus acidilactici ERR2221316	0.000923747	0.000420044	0.00060719	0.000378431	0.000983007	0.209942	1	a	a	a	a	a	N	N	N
Enterococcus_B faecium_B ERR2221317	0.000159259	0.000318736	0.000358606	0.000207407	0.00733224	0.879549	1	a	a	a	a	a	N	N	N
Terrisporobacter ERR2221319	0.00261765	0.00240174	0.00251438	0.00217582	0.0016549	0.515657	1	a	a	a	a	a	N	N	N
Streptococcus agalactiae ERR2221321	0.00132375	0.00195229	0.00181133	0.00162353	0.00160305	0.131242	1	a	a	a	a	a	N	N	N
Bifidobacterium adolescentis ERR2221322	0.0594251	0.0938575	0.099312	0.0825359	0.0893684	0.607288	1	a	a	a	a	a	N	N	N
Lactobacillus_B salivarius ERR2221323	0.00181024	0.00139695	0.00317451	0.00313007	0.00284815	0.451996	1	a	a	a	a	a	N	N	N
Lactobacillus_C paracasei ERR2221325	0.000351416	0.00318584	0.000842048	0.00149564	0.000511547	0.00105622	1	a	a	a	a	a	N	N	N
Lactobacillus_B animalis ERR2221327	0.000583442	0.000684532	0.000711765	0.000682571	0.00206449	0.884337	1	a	a	a	a	a	N	N	N
Clostridium_P perfringens ERR2221328	0.000138344	8.97603e-05	0.000209586	9.08497e-05	9.69499e-05	0.28433	1	a	a	a	a	a	N	N	N
Clostridium_J sp000821305 ERR2221330	0.00811874	0.00612331	0.0128124	0.0104558	0.00873856	0.0800338	1	a	a	a	a	a	N	N	N
Enterococcus_B faecium_B ERR2221332	0.000588235	0.000393028	0.00028366	0.000248366	0.0140926	0.513781	1	a	a	a	a	a	N	N	N
Pediococcus acidilactici ERR2221333	7.42919e-05	1.1329e-05	0.00089281	4.13943e-05	1.50327e-05	0.574697	1	a	a	a	a	a	N	N	N
Cutibacterium acnes ERR2221336	4.96732e-05	0	3.48584e-06	0	0	0.199148	1	a	a	a	a	a	N	N	N
Staphylococcus epidermidis ERR2221338	0.00163333	0.00267756	0.00414597	0.0040915	0.00356471	0.41106	1	a	a	a	a	a	N	N	N
Enterococcus faecalis ERR2221346	9.25926e-05	6.49237e-05	3.7037e-05	2.91939e-05	3.92157e-05	0.350635	1	a	a	a	a	a	N	N	N
Enterococcus_D gallinarum ERR2221347	2.44009e-05	1.78649e-05	7.69063e-05	0.000344444	0.000404139	0.100712	1	a	a	a	a	a	N	N	N
Klebsiella_A oxytoca ERR2221348	0.000464706	0.000703268	0.000349891	0.000467756	0.000639434	0.181572	1	a	a	a	a	a	N	N	N
Lactobacillus_F plantarum ERR2221349	0.00112418	0.000434641	0.00254357	0.0006878	0.0011695	0.0782434	1	a	a	a	a	a	N	N	N
Bifidobacterium longum ERR2221351	0.0369059	0.0319917	0.0470144	0.0477462	0.0379499	0.278712	1	a	a	a	a	a	N	N	N
Citrobacter freundii ERR2221352	0.00382985	0.0138081	0.0329168	0.00185381	0.00193203	0.394969	1	a	a	a	a	a	N	N	N
Kluyvera ERR2221354	0.00151634	0.00102658	0.00132658	0.00316688	0.00179259	0.0778272	1	a	a	a	a	a	N	N	N
Lactobacillus_B ruminis ERR2221355	0.00310871	0.00443137	0.00359499	0.00379673	0.00493072	0.42536	1	a	a	a	a	a	N	N	N
Enterococcus_D gallinarum ERR2221362	0.000254684	0.000132244	0.000132244	0.000238562	0.000231155	0.625407	1	a	a	a	a	a	N	N	N
Exiguobacterium_A ERR2221363	0.000753595	0.000657081	0.00400479	0.000680174	0.000919826	0.147685	1	a	a	a	a	a	N	N	N
Barnesiella sp003150885 ERR2221365	0.0528316	0.0594105	0.0563057	0.0553418	0.0502972	0.659306	1	a	a	a	a	a	N	N	N
Bacteroides xylanisolvens ERR2221366	0.168962	0.163575	0.125426	0.193253	0.208053	0.00207082	1	a	a	a	a	a	N	N	N
Lachnospiraceae ERR2221369	0.00956623	0.0113837	0.0123763	0.0101039	0.0123392	0.0630204	1	a	a	a	a	a	N	N	N
Blautia sp000432195 ERR2221370	0.0175362	0.0228911	0.0215026	0.0206057	0.0240061	0.0632725	1	a	a	a	a	a	N	N	N
Peptoniphilus_A harei_A ERR2221371	0.00130109	0.00109564	0.00183159	0.000798257	0.00114771	0.322179	1	a	a	a	a	a	N	N	N
Klebsiella pneumoniae ERR2221372	0.00235251	0.007439	0.00387603	0.00718453	0.00500588	0.563724	1	a	a	a	a	a	N	N	N
Eubacterium callanderi ERR2221373	0.010529	0.0147168	0.0116464	0.0112566	0.0118137	0.0960513	1	a	a	a	a	a	N	N	N
Alistipes shahii ERR2221376	0.229805	0.193394	0.212994	0.222968	0.19636	0.531257	1	a	a	a	a	a	N	N	N
Alistipes_A indistinctus ERR2221377	0.00800632	0.0201416	0.0172595	0.0127564	0.0123684	0.164385	1	a	a	a	a	a	N	N	N
Gabonibacter massiliensis ERR2221378	0.00186383	0.00103224	0.0012915	0.00136601	0.00200392	0.154956	1	a	a	a	a	a	N	N	N
Blautia sp001304935 ERR2221380	0.0117551	0.0140641	0.0156405	0.0119719	0.0148736	0.0673342	1	a	a	a	a	a	N	N	N
Clostridium tertium ERR2221381	0.000443573	0.000494553	0.000370588	0.000774946	0.00184205	0.0727154	1	a	a	a	a	a	N	N	N
Clostridium_B tyrobutyricum ERR2221383	0.0027695	0.00254205	0.00199804	0.000489325	0.00109237	0.225308	1	a	a	a	a	a	N	N	N
Turicibacter sanguinis ERR2221386	0.00153813	0.00139891	0.00681765	0.00424597	0.00392462	0.149561	1	a	a	a	a	a	N	N	N
Lachnospiraceae ERR2221389	0.0204229	0.0221322	0.0236767	0.0210795	0.0185039	0.195634	1	a	a	a	a	a	N	N	N
Alistipes timonensis ERR2221390	0.0702298	0.0758059	0.0844902	0.077556	0.0802566	0.997501	1	a	a	a	a	a	N	N	N
Alistipes ERR2221392	0.0855954	0.0826601	0.0821784	0.0864242	0.073278	0.7297	1	a	a	a	a	a	N	N	N
Sellimonas sp002161525 ERR2221394	0.0327111	0.028322	0.0306974	0.0327458	0.0333719	0.711887	1	a	a	a	a	a	N	N	N
Peptoniphilus_C ERR2221395	0.00162288	0.00149717	0.00208932	0.00110218	0.00136144	0.471536	1	a	a	a	a	a	N	N	N
Anaerotruncus rubiinfantis ERR2221396	0.0154471	0.0179876	0.0186619	0.0144	0.0143786	0.239114	1	a	a	a	a	a	N	N	N
Monoglobus pectinilyticus ERR2221397	0.034937	0.0351972	0.0340719	0.0284956	0.0374784	0.317119	1	a	a	a	a	a	N	N	N
Escherichia coli_D ERR2221398	0.00232244	0.00234749	0.00314553	0.000658388	0.00303922	0.773295	1	a	a	a	a	a	N	N	N
Klebsiella_A oxytoca ERR2221400	0.00135011	0.000915904	0.0021671	0.00126601	0.00119412	0.12871	1	a	a	a	a	a	N	N	N
Hafnia paralvei ERR2221402	0.000650327	0.000730937	0.00153203	0.000660131	0.00127059	0.302158	1	a	a	a	a	a	N	N	N
Blautia_A sp000433815 ERR2221404	0.0254845	0.0291257	0.026471	0.0239054	0.0276621	0.0554077	1	a	a	a	a	a	N	N	N
Lactobacillus gasseri_A ERR2221406	0.000730501	0.000469063	0.00197342	0.000517647	0.000685621	0.239036	1	a	a	a	a	a	N	N	N
Agathobacter sp000434275 ERR2221408	0.0959695	0.081959	0.0928111	0.0902013	0.105787	0.334658	1	a	a	a	a	a	N	N	N
Blautia_A wexlerae ERR2230049	0.145106	0.227768	0.180529	0.144731	0.176149	0.0073447	1	a	a	a	a	a	N	N	N
Bifidobacterium breve ERR2230051	0.00778344	0.0102891	0.0109497	0.0109298	0.00988475	0.194343	1	a	a	a	a	a	N	N	N
Bifidobacterium longum ERR2230052	0.0483375	0.0417612	0.050139	0.0584634	0.0383584	0.227299	1	a	a	a	a	a	N	N	N
Bifidobacterium adolescentis ERR2230053	0.0662808	0.105446	0.110711	0.109483	0.116031	0.932252	1	a	a	a	a	a	N	N	N
Streptococcus lutetiensis ERR2230054	0.00184662	0.00205752	0.00192549	0.00116318	0.00353115	0.0129429	1	a	a	a	a	a	N	N	N
Acetatifactor sp900066365 ERR2230056	0.161562	0.180407	0.234831	0.275569	0.248723	0.0435552	1	a	a	a	a	a	N	N	N
Sellimonas intestinalis ERR2230057	0.0270253	0.0267549	0.0243922	0.0396972	0.033602	0.406006	1	a	a	a	a	a	N	N	N
Eubacterium_G ventriosum ERR2230058	0.0107865	0.0134789	0.0127325	0.0125142	0.00785098	0.902791	1	a	a	a	a	a	N	N	N
Agathobacter rectale ERR2230060	0.102422	0.0970381	0.0970721	0.12135	0.121487	0.214	1	a	a	a	a	a	N	N	N
Bacteroides ovatus ERR2230063	0.733318	0.593289	0.385789	0.559969	0.540315	0.0985958	1	a	a	a	a	a	N	N	N
Faecalicatena sp900066545 ERR2230065	0.0216298	0.0285632	0.0278778	0.0371048	0.0253449	0.0643268	1	a	a	a	a	a	N	N	N
Blautia_A obeum ERR2230067	0.0156017	0.0300758	0.0309176	0.0213623	0.0256484	0.157685	1	a	a	a	a	a	N	N	N
Dorea longicatena ERR2230069	0.0532473	0.0929255	0.0820732	0.0461813	0.0672383	0.0631848	1	a	a	a	a	a	N	N	N
Roseburia intestinalis ERR2230070	0.129257	0.146011	0.19035	0.245607	0.260582	0.0190569	1	a	a	a	a	a	N	N	N
Blautia_A sp900066145 ERR2230071	0.0525503	0.0603856	0.0615	0.058363	0.0585891	0.691206	1	a	a	a	a	a	N	N	N
Bacteroides clarus ERR2230074	0.0760281	0.0653941	0.0714017	0.0664952	0.0530784	0.378447	1	a	a	a	a	a	N	N	N
Lachnospiraceae ERR2230076	0.0394952	0.0605464	0.0475996	0.0414789	0.0403028	0.435023	1	a	a	a	a	a	N	N	N
Collinsella ERR2230078	0.018815	0.0277856	0.0328107	0.0266499	0.0187965	0.0653332	1	a	a	a	a	a	N	N	N
Beduini ERR2230080	0.00138671	0.00179673	0.00451699	0.00183355	0.00397821	0.391001	1	a	a	a	a	a	N	N	N
Enterococcus faecalis ERR2230084	0.000217429	4.13943e-06	0.00022854	4.94553e-05	3.57298e-05	0.156773	1	a	a	a	a	a	N	N	N
Barnesiella intestinihominis ERR2230085	0.452342	0.404507	0.439438	0.463339	0.431067	0.602167	1	a	a	a	a	a	N	N	N
Lachnospiraceae ERR2230092	0.0490444	0.0628926	0.0584192	0.0572638	0.0633621	0.471839	1	a	a	a	a	a	N	N	N
Alistipes onderdonkii ERR2230093	0.314735	0.272528	0.272405	0.213879	0.213481	0.658305	1	a	a	a	a	a	N	N	N
Bacteroides xylanisolvens ERR2230096	0.331249	0.374019	0.243559	0.442907	0.408181	0.100166	1	a	a	a	a	a	N	N	N
Coprococcus_A catus ERR2230098	0.105554	0.13415	0.13077	0.101964	0.130855	0.152835	1	a	a	a	a	a	N	N	N
Blautia_A sp000436615 ERR2230099	0.078566	0.244197	0.247097	0.145589	0.161792	0.244503	1	a	a	a	a	a	N	N	N
Bacteroides cellulosilyticus ERR2230100	0.112478	0.10878	0.0907935	0.124487	0.106676	0.656033	1	a	a	a	a	a	N	N	N
Ruminococcus_D bicirculans ERR2230101	0.00211133	0.00223355	0.00437255	0.000774728	0.000991503	0.129449	1	a	a	a	a	a	N	N	N
Erysipelatoclostridium sp000752095 ERR2230108	0.00428954	0.00899237	0.00502026	0.0028061	0.00746275	0.211833	1	a	a	a	a	a	N	N	N
Parabacteroides johnsonii ERR2230111	0.0832505	0.078202	0.0862728	0.0855427	0.0688911	0.0799473	1	a	a	a	a	a	N	N	N
Clostridium_M citroniae ERR2230113	0.00135142	0.00374619	0.00688475	0.00421743	0.00491917	0.969932	1	a	a	a	a	a	N	N	N
Eubacterium_G sp000434315 ERR2230114	0.0248529	0.0346074	0.0332795	0.0332834	0.041676	0.136687	1	a	a	a	a	a	N	N	N
Blautia_A sp900066335 ERR2230116	0.0562331	0.061712	0.060558	0.0545366	0.0705675	0.156671	1	a	a	a	a	a	N	N	N
Odoribacter splanchnicus ERR2230125	0.132544	0.121937	0.133744	0.140515	0.120859	0.387853	1	a	a	a	a	a	N	N	N
Blautia_A massiliensis ERR2230130	0.10331	0.146777	0.161395	0.160745	0.153514	0.330419	1	a	a	a	a	a	N	N	N
Turicibacter sanguinis ERR2230131	0.00167386	0.00134118	0.00283573	0.00199281	0.00180654	0.229832	1	a	a	a	a	a	N	N	N
Bifidobacterium longum ERR2230133	0.04891	0.0414542	0.0567368	0.0599664	0.0397405	0.147639	1	a	a	a	a	a	N	N	N
Blautia_A sp900066355 ERR2230136	0.0606436	0.0847684	0.0620699	0.0420832	0.0529168	0.13686	1	a	a	a	a	a	N	N	N
Clostridium_P perfringens ERR2230149	0.000125708	6.51416e-05	0.000172331	5.40305e-05	1.74292e-06	0.202569	1	a	a	a	a	a	N	N	N
Hungatella ERR2230151	0.00239412	0.00235861	0.00270087	0.00193355	0.00246471	0.439035	1	a	a	a	a	a	N	N	N
Bifidobacterium adolescentis ERR2230153	0.0658935	0.110268	0.114718	0.0920222	0.0994054	0.316854	1	a	a	a	a	a	N	N	N
Clostridium paraputrificum ERR2230154	0.000422658	0.000504357	0.000872113	0.00149804	0.000747712	0.922457	1	a	a	a	a	a	N	N	N
Agathobacter faecis ERR2230155	0.159395	0.116232	0.136314	0.144556	0.221581	0.680978	1	a	a	a	a	a	N	N	N
Bacillus paralicheniformis ERR2230161	0.000655991	0.000685185	0.00247168	0.000497603	0.00353442	0.17785	1	a	a	a	a	a	N	N	N
Parabacteroides distasonis ERR2230165	0.147458	0.113732	0.0375479	0.153141	0.102568	0.0671913	1	a	a	a	a	a	N	N	N
Proteus mirabilis ERR832496	0.00176492	0.000929194	0.00171678	0.00100697	0.00156318	0.562239	1	a	a	a	a	a	N	N	N
Bifidobacterium longum GCF_000003135	0.045056	0.040676	0.0578261	0.0562758	0.0401987	0.705731	1	a	a	a	a	a	N	N	N
Finegoldia magna_H GCF_000010185	0.00163595	0.000937691	0.00284749	0.000854902	0.00116187	0.0617989	1	a	a	a	a	a	N	N	N
Escherichia flexneri GCF_000010385	0.0011183	0.000157298	0.000616776	6.79739e-05	0.000944662	0.346049	1	a	a	a	a	a	N	N	N
Escherichia coli GCF_000010485	0.000238126	0.000985185	0.00166078	0.000565359	0.000320915	0.266803	1	a	a	a	a	a	N	N	N
Bifidobacterium infantis GCF_000020425	0.00552462	0.00718148	0.0077963	0.00838235	0.00658279	0.606574	1	a	a	a	a	a	N	N	N
Lactobacillus_C rhamnosus GCF_000026505	0.000791285	0.000690632	0.00218824	0.000736166	0.00046732	0.529531	1	a	a	a	a	a	N	N	N
Lactobacillus_F plantarum GCF_000143745	0.000180392	0.000183442	0.000540087	0.000238562	0.000641394	0.684285	1	a	a	a	a	a	N	N	N
Parasutterella excrementihominis GCF_000144975	0.00563813	0.00800871	0.00535686	0.00478606	0.00556013	0.335941	1	a	a	a	a	a	N	N	N
Desulfovibrio fairfieldensis GCF_000145315	0.000684314	0.00115534	0.000926144	0.000645098	0.00250893	0.328495	1	a	a	a	a	a	N	N	N
Pediococcus acidilactici GCF_000146325	6.16558e-05	5.66449e-05	0.000812854	9.76035e-05	6.97168e-06	0.0807103	1	a	a	a	a	a	N	N	N
Campylobacter_D coli GCF_000146835	0.00255686	0.00406776	0.00314161	0.000733115	0.0038061	0.147055	1	a	a	a	a	a	N	N	N
Enterococcus faecalis GCF_000147295	8.75817e-05	0.000151634	0.00017146	0.000299782	0.000306318	0.919416	1	a	a	a	a	a	N	N	N
Enterococcus faecalis GCF_000147455	0.000340959	0.000274728	0.000233769	0.000202614	0.000330283	0.234123	1	a	a	a	a	a	N	N	N
Enterococcus faecalis GCF_000147475	0.00012963	9.43355e-05	1.89542e-05	0.000121351	0.000195207	0.618561	1	a	a	a	a	a	N	N	N
Enterococcus faecalis GCF_000147495	0.000252723	0.000135512	0.000239216	0.000224401	0.000375163	0.499482	1	a	a	a	a	a	N	N	N
Enterococcus faecalis GCF_000148065	0.000151198	3.7037e-05	0.000157081	0.000102397	0.000253595	0.871707	1	a	a	a	a	a	N	N	N
Enterococcus faecalis GCF_000148225	5.83878e-05	4.40087e-05	8.27887e-06	3.15904e-05	2.81046e-05	0.766746	1	a	a	a	a	a	N	N	N
Listeria grayi GCF_000148995	0.00100131	0.00145599	0.00106863	0.00225621	0.00237952	0.0511458	1	a	a	a	a	a	N	N	N
Eubacterium_G ventriosum GCF_000153885	0.0291035	0.0328826	0.0386898	0.035344	0.0403325	0.0192422	1	a	a	a	a	a	N	N	N
Faecalicatena torques GCF_000153925	0.00307386	0.00188889	2.4183e-05	0.000301089	0.000725926	0.0256772	1	a	a	a	a	a	N	N	N
Parabacteroides merdae GCF_000154105	0.769597	0.586268	0.581637	0.663698	0.619993	0.290194	1	a	a	a	a	a	N	N	N
Bacteroides uniformis GCF_000154205	0.265785	0.201435	0.231379	0.245261	0.233536	0.681	1	a	a	a	a	a	N	N	N
Coprococcus sp000154245 GCF_000154245	0.0316776	0.0263837	0.0249063	0.0318702	0.0339429	0.448635	1	a	a	a	a	a	N	N	N
Clostridium_A leptum GCF_000154345	0.0237985	0.0126257	0.0135636	0.0142688	0.0152682	0.289541	1	a	a	a	a	a	N	N	N
Faecalibacterium prausnitzii_K GCF_000154385	0.569144	0.558151	0.594446	0.515112	0.624268	0.0329504	1	a	a	a	a	a	N	N	N
Parvimonas micra GCF_000154405	0.0022817	0.00100545	0.00129412	0.000692593	0.00373922	0.0681182	1	a	a	a	a	a	N	N	N
Intestinibacter bartlettii GCF_000154445	0.00896906	0.0432996	0.015122	0.0108499	0.0101292	0.989594	1	a	a	a	a	a	N	N	N
Alistipes putredinis GCF_000154465	0.25583	0.25807	0.291088	0.237449	0.251917	0.832629	1	a	a	a	a	a	N	N	N
Erysipelatoclostridium ramosum GCF_000154485	0.00108954	0.00266558	0.00652309	0.00315381	0.00345011	0.987789	1	a	a	a	a	a	N	N	N
Dorea scindens GCF_000154505	0.027715	0.0361492	0.0425255	0.0346392	0.0304885	0.171708	1	a	a	a	a	a	N	N	N
Bacteroides stercoris GCF_000154525	1.012	0.929771	0.743528	0.907377	0.865848	0.258658	1	a	a	a	a	a	N	N	N
Anaerostipes hadrus GCF_000154545	0.0106527	0.0198641	0.0181362	0.0130538	0.0186468	0.0926406	1	a	a	a	a	a	N	N	N
Erysipelatoclostridium spiroforme GCF_000154805	0.000363617	0.000798039	0.000267756	0.000216558	0.000215251	0.544283	1	a	a	a	a	a	N	N	N
Bacteroides_A coprocola GCF_000154845	0.783929	0.938132	0.625518	0.716701	0.941372	0.40185	1	a	a	a	a	a	N	N	N
Clostridium_F botulinum_A GCF_000155085	0.00151481	0.000947712	0.000925926	0.000906972	0.00336754	0.255002	1	a	a	a	a	a	N	N	N
Faecalicatena lactaris GCF_000155205	0.0524124	0.0682597	0.0610983	0.0520856	0.0657769	0.387416	1	a	a	a	a	a	N	N	N
Bifidobacterium longum GCF_000155415	0.0393078	0.0355575	0.0581638	0.053081	0.0373876	0.606821	1	a	a	a	a	a	N	N	N
Clostridium_M sp000155435 GCF_000155435	0.030946	0.0302022	0.038193	0.0325558	0.0460126	0.298539	1	a	a	a	a	a	N	N	N
Helicobacter_D pullorum GCF_000155495	0.000350545	0.000306536	0.0001122	0.000314815	0.000994989	0.196693	1	a	a	a	a	a	N	N	N
Lactobacillus_C paracasei GCF_000155515	0.000167756	0.00114575	0.000465577	0.000517647	0.000762309	0.467301	1	a	a	a	a	a	N	N	N
Bacteroides eggerthii GCF_000155815	0.356239	0.304652	0.370363	0.336953	0.350908	0.275662	1	a	a	a	a	a	N	N	N
Coprococcus_B comes GCF_000155875	0.0602325	0.0845377	0.0753444	0.0613534	0.0739989	0.0505346	1	a	a	a	a	a	N	N	N
Mitsuokella multacida GCF_000155955	0.00400436	0.00516035	0.00344924	0.00143878	0.00610915	0.0722782	1	a	a	a	a	a	N	N	N
Enterobacter cancerogenus GCF_000155995	0.00225229	0.000857734	0.00426688	0.00178562	0.00079085	0.974461	1	a	a	a	a	a	N	N	N
Butyrivibrio_A crossotus GCF_000156015	0.00311155	0.00332963	0.00365033	0.00503965	0.00446187	0.828699	1	a	a	a	a	a	N	N	N
Clostridium_U hiranonis GCF_000156055	0.00136797	0.00104488	0.000845098	0.00138279	0.00185904	0.545921	1	a	a	a	a	a	N	N	N
Bacteroides_B dorei GCF_000156075	0.603005	0.600685	0.59634	0.630883	0.542996	0.585309	1	a	a	a	a	a	N	N	N
Collinsella intestinalis GCF_000156175	0.00208998	0.000997168	0.000613943	0.000447712	0.000746841	0.180635	1	a	a	a	a	a	N	N	N
Collinsella stercoris GCF_000156215	0.00180719	0.00163551	0.00187081	0.00133442	0.00238497	0.1709	1	a	a	a	a	a	N	N	N
Desulfovibrio piger GCF_000156375	0.00102288	0.00267168	0.00422179	0.00490065	0.00437865	0.491788	1	a	a	a	a	a	N	N	N
Providencia rustigianii GCF_000156395	0.0023305	0.00099695	0.00105926	0.000661002	0.000867974	0.613752	1	a	a	a	a	a	N	N	N
Holdemanella biformis GCF_000156655	0.0673773	0.105828	0.162251	0.102442	0.104016	0.0606625	1	a	a	a	a	a	N	N	N
Bacteroides ovatus GCF_000157055	0.694223	0.63807	0.508379	0.570069	0.579725	0.155506	1	a	a	a	a	a	N	N	N
Bacteroides_B dorei GCF_000157075	0.908669	0.916457	0.84032	1.02696	0.856373	0.100509	1	a	a	a	a	a	N	N	N
Escherichia coli GCF_000157115	0.000658606	0.00275403	0.00321329	0.00201569	0.000398257	0.158024	1	a	a	a	a	a	N	N	N
Bacteroides_A coprophilus GCF_000157915	0.138405	0.125785	0.134465	0.153166	0.139855	0.413986	1	a	a	a	a	a	N	N	N
Prevotella copri GCF_000157935	1.16056	0.769265	0.774777	0.708068	1.06029	0.0751792	1	a	a	a	a	a	N	N	N
Blautia_A hydrogenotrophica GCF_000157975	0.0123919	0.0210196	0.0211033	0.015449	0.017676	0.803768	1	a	a	a	a	a	N	N	N
Bacteroides cellulosilyticus GCF_000158035	0.0309917	0.0469749	0.0264878	0.0711362	0.0277987	0.047915	1	a	a	a	a	a	N	N	N
Providencia rettgeri_D GCF_000158055	0.0102194	0.000730283	0.00117778	0.000894336	0.00285294	0.997629	1	a	a	a	a	a	N	N	N
Fusobacterium_A mortiferum GCF_000158195	0.0026732	0.00177908	0.00182462	0.00110414	0.00157647	0.207361	1	a	a	a	a	a	N	N	N
Fusobacterium periodonticum_D GCF_000158215	0.00100327	0.000636601	0.00174292	0.00100305	0.000719172	0.570052	1	a	a	a	a	a	N	N	N
Fusobacterium_C gonidiaformans GCF_000158235	0.00304989	0.000691285	0.00149847	0.000497821	0.000695861	0.543127	1	a	a	a	a	a	N	N	N
Fusobacterium animalis GCF_000158275	9.41176e-05	4.22658e-05	8.97603e-05	2.48366e-05	8.7146e-07	0.826641	1	a	a	a	a	a	N	N	N
Fusobacterium_A ulcerans GCF_000158315	0.000685403	0.000517865	0.000537691	0.000890632	0.000426362	0.931567	1	a	a	a	a	a	N	N	N
Bacteroides_B dorei GCF_000158335	0.535663	0.58228	0.557211	0.6075	0.474141	0.559646	1	a	a	a	a	a	N	N	N
Citrobacter portucalensis GCF_000158355	0.00591852	0.00227473	0.00337843	0.00156057	0.00107233	0.103618	1	a	a	a	a	a	N	N	N
Clostridium tertium GCF_000158375	0.000479956	0.00026427	0.000387582	0.000204575	0.00153137	0.788121	1	a	a	a	a	a	N	N	N
Escherichia flexneri GCF_000158415	0.00294597	0.00134858	0.000927887	0.00169085	0.000799564	0.433448	1	a	a	a	a	a	N	N	N
Helicobacter_D winghamensis GCF_000158455	0.00286122	0.0026329	0.00231983	0.00202418	0.00179913	0.244545	1	a	a	a	a	a	N	N	N
Oxalobacter formigenes_A GCF_000158495	0.00921612	0.0097146	0.0109719	0.00607625	0.00560871	0.105873	1	a	a	a	a	a	N	N	N
Bacteroides_B vulgatus GCF_000158515	0.473702	0.356015	0.2958	0.319647	0.375026	0.269725	1	a	a	a	a	a	N	N	N
Erysipelatoclostridium ramosum GCF_000158555	0.000457081	0.00305076	0.00299695	0.00276819	0.00414706	0.509687	1	a	a	a	a	a	N	N	N
Fusobacterium_C gonidiaformans GCF_000158835	0.000640741	0.000689542	0.00125403	0.000371242	0.000538998	0.763527	1	a	a	a	a	a	N	N	N
Lactobacillus_G hilgardii GCF_000159195	0.000436819	0.000876906	0.00197081	0.000597603	0.000939434	0.312223	1	a	a	a	a	a	N	N	N
Lactobacillus_H fermentum GCF_000159215	0.000853595	0.000857081	0.000829412	0.000927669	0.000753377	0.664428	1	a	a	a	a	a	N	N	N
Enterococcus faecalis GCF_000159255	0.000445316	0.000330283	0.000556863	0.000211765	0.000532462	0.0445955	1	a	a	a	a	a	N	N	N
Enterococcus faecalis GCF_000159275	6.66667e-05	0.000186492	0.000232026	0.000260131	0.000262092	0.559781	1	a	a	a	a	a	N	N	N
Lactobacillus_G hilgardii GCF_000159315	0.000349891	0.000201743	0.000377124	0.000431808	0.000614379	0.760718	1	a	a	a	a	a	N	N	N
Lactobacillus_B ruminis GCF_000159375	0.00255948	0.00118889	0.00221852	0.0021	0.00391656	0.0672279	1	a	a	a	a	a	N	N	N
Lactobacillus ultunensis GCF_000159415	0.000872113	0.000459913	0.00163115	0.0015915	0.00123725	0.268819	1	a	a	a	a	a	N	N	N
Lactobacillus_H reuteri GCF_000159455	0.00181743	0.00157734	0.00198126	0.0016	0.00180065	0.160525	1	a	a	a	a	a	N	N	N
Lactobacillus_H reuteri GCF_000159475	0.000239869	0.000354031	0.000521351	0.000169063	0.000528322	0.223381	1	a	a	a	a	a	N	N	N
Lactobacillus_C paracasei GCF_000159495	0.0015281	0.00540196	0.00160501	0.00222092	0.00131634	0.0967494	1	a	a	a	a	a	N	N	N
Enterococcus_B faecium_B GCF_000159675	0.000406972	0.00034488	0.000257734	0.00019085	0.00127734	0.404537	1	a	a	a	a	a	N	N	N
Lactobacillus acidophilus GCF_000159715	0.00105381	0.00751351	0.00251089	0.000770806	0.000844227	0.521966	1	a	a	a	a	a	N	N	N
Bacteroides fragilis GCF_000159855	0.0706224	0.115102	0.127061	0.0636745	0.0745542	0.650859	1	a	a	a	a	a	N	N	N
Bacteroides thetaiotaomicron GCF_000159875	0.459385	0.414599	0.42669	0.431095	0.352337	0.217202	1	a	a	a	a	a	N	N	N
Escherichia flexneri GCF_000159895	0.0024305	0.00557625	0.000588017	0.00148475	0.000988671	0.221204	1	a	a	a	a	a	N	N	N
Fusobacterium_A varium_B GCF_000159915	0.0100022	0.00332113	0.00461481	0.00107081	0.00618257	0.39411	1	a	a	a	a	a	N	N	N
Blautia_A wexlerae GCF_000159975	0.110785	0.174801	0.138143	0.115241	0.128822	0.135349	1	a	a	a	a	a	N	N	N
Lactobacillus_C rhamnosus GCF_000160175	0.000647495	0.00222571	0.00240349	0.00123094	0.000528105	0.077977	1	a	a	a	a	a	N	N	N
Leuconostoc mesenteroides GCF_000160595	0.0012671	0.000486057	0.000548584	0.000383878	0.000566885	0.487647	1	a	a	a	a	a	N	N	N
Lactobacillus helveticus GCF_000160855	0.000872767	0.000982571	0.000940523	0.000747712	0.000953595	0.727584	1	a	a	a	a	a	N	N	N
Streptococcus gordonii GCF_000161955	0.00263028	0.00408584	0.00264553	0.00211612	0.0023695	0.254773	1	a	a	a	a	a	N	N	N
Acinetobacter junii GCF_000162075	0.00136362	0.000699564	0.000476688	0.000475817	0.000472549	0.83278	1	a	a	a	a	a	N	N	N
Bacteroides fragilis GCF_000162135	0.535044	0.557149	0.517492	0.506496	0.467332	0.179208	1	a	a	a	a	a	N	N	N
Parabacteroides distasonis GCF_000162175	0.00139237	0.00138301	0.000249891	0.000196296	0.000795861	0.471392	1	a	a	a	a	a	N	N	N
Bacteroides_B dorei GCF_000162195	0.462662	0.487813	0.460335	0.544329	0.431564	0.772482	1	a	a	a	a	a	N	N	N
Bacteroides uniformis GCF_000162215	0.218717	0.235943	0.250945	0.352778	0.254102	0.100898	1	a	a	a	a	a	N	N	N
Fusobacterium vincentii GCF_000162235	0.000952941	0.000296078	0.000511111	0.000433551	0.000493464	0.0467717	1	a	a	a	a	a	N	N	N
Parabacteroides distasonis GCF_000162275	0.141111	0.12425	0.137186	0.129529	0.106673	0.193113	1	a	a	a	a	a	N	N	N
Fusobacterium animalis GCF_000162355	0	2.39651e-05	1.52505e-05	0	0	0.236369	1	a	a	a	a	a	N	N	N
Parabacteroides distasonis GCF_000162535	0.350526	0.300296	0.344242	0.310313	0.289369	0.172678	1	a	a	a	a	a	N	N	N
Bacteroides ovatus GCF_000162555	0.442963	0.376358	0.236822	0.324876	0.305329	0.423097	1	a	a	a	a	a	N	N	N
Helicobacter_D canadensis GCF_000162575	0.00797211	0.00621111	0.00385229	0.00185577	0.00329172	0.0345462	1	a	a	a	a	a	N	N	N
Klebsiella variicola GCF_000163075	0.00133551	0.000843137	0.00097037	0.00100327	0.00216623	0.0951377	1	a	a	a	a	a	N	N	N
Absiella sp000163515 GCF_000163515	0.00674989	0.00976296	0.00847233	0.00702702	0.00684793	0.600998	1	a	a	a	a	a	N	N	N
Parabacteroides distasonis GCF_000163655	0.397103	0.305332	0.320727	0.388549	0.347453	0.33106	1	a	a	a	a	a	N	N	N
Bacteroides xylanisolvens GCF_000163675	0.135702	0.135563	0.104317	0.153071	0.168469	0.0707687	1	a	a	a	a	a	N	N	N
Veillonella parvula_A GCF_000163715	0.006339	0.00581068	0.00935403	0.0049159	0.00366819	0.595962	1	a	a	a	a	a	N	N	N
Veillonella parvula_A GCF_000163735	0.00669281	0.00657908	0.00994967	0.00526362	0.00365534	0.880532	1	a	a	a	a	a	N	N	N
Fusobacterium vincentii GCF_000163915	0.000732898	0.000697821	0.000777996	0.000481699	0.000802614	0.851866	1	a	a	a	a	a	N	N	N
Fusobacterium periodonticum_B GCF_000163935	0.00104815	0.00108475	0.0010427	0.000589107	0.00120545	0.0735718	1	a	a	a	a	a	N	N	N
Edwardsiella tarda GCF_000163955	0.000945098	0.00128388	0.00455054	0.00142484	0.00159651	0.668536	1	a	a	a	a	a	N	N	N
Clostridioides difficile GCF_000164175	0.0124625	0.0157673	0.0158174	0.0139943	0.0168845	0.0714659	1	a	a	a	a	a	N	N	N
Escherichia coli_D GCF_000164195	0.0112662	0.0155636	0.0274377	0.00604248	0.00735033	0.836622	1	a	a	a	a	a	N	N	N
Escherichia flexneri GCF_000164235	0.00095817	0.00138627	0.00295229	0.00104466	0.00100392	0.744157	1	a	a	a	a	a	N	N	N
Escherichia flexneri GCF_000164255	0.00271612	0.000566231	0.000444009	0.000135512	0.000805664	0.500743	1	a	a	a	a	a	N	N	N
Escherichia coli_D GCF_000164315	0.00890675	0.00582418	0.00662789	0.00390806	0.00518562	0.833561	1	a	a	a	a	a	N	N	N
Escherichia flexneri GCF_000164335	0.00865403	0.00352244	0.00295577	0.00139717	0.00198214	0.0479065	1	a	a	a	a	a	N	N	N
Escherichia coli_D GCF_000164355	0.000542484	0.0020939	0.0155133	0.0184658	0.00642549	0.990558	1	a	a	a	a	a	N	N	N
Escherichia flexneri GCF_000164455	0.00284096	0.00113573	0.000647495	0.000769935	0.000808715	0.467545	1	a	a	a	a	a	N	N	N
Escherichia flexneri GCF_000164475	0.000351198	0.000357516	0.00140349	0.000255556	0.000130283	0.307725	1	a	a	a	a	a	N	N	N
Escherichia flexneri GCF_000164515	0.00386362	0.000652288	0.00216492	0.00252745	0.00159129	0.715959	1	a	a	a	a	a	N	N	N
Escherichia flexneri GCF_000164555	0.0240098	0.022629	0.0105096	0.00838431	0.00759368	0.100285	1	a	a	a	a	a	N	N	N
Escherichia coli GCF_000164615	0.0660621	0.0649237	0.0328858	0.0305806	0.035351	0.0738833	1	a	a	a	a	a	N	N	N
Faecalibacterium prausnitzii_D GCF_000166035	0.572304	0.524122	0.767234	0.651049	0.637838	0.338613	1	a	a	a	a	a	N	N	N
Bacteroides caccae GCF_000169015	0.296896	0.303381	0.300132	0.276952	0.226373	0.716692	1	a	a	a	a	a	N	N	N
Dorea formicigenerans GCF_000169235	0.0367	0.0552969	0.0436691	0.0371612	0.0441856	0.0350283	1	a	a	a	a	a	N	N	N
Pseudoflavonifractor capillosus GCF_000169255	0.0243074	0.0338532	0.030512	0.0253161	0.0292068	0.54228	1	a	a	a	a	a	N	N	N
Faecalicatena gnavus GCF_000169475	0.0383357	0.0530096	0.0442961	0.0584102	0.0641556	0.348214	1	a	a	a	a	a	N	N	N
Bifidobacterium dentium GCF_000172135	0.00338562	0.00623377	0.00711373	0.00559978	0.00615185	0.822855	1	a	a	a	a	a	N	N	N
Anaerococcus hydrogenalis GCF_000173355	0.000919826	0.000739869	0.00203007	0.001122	0.00166405	0.924853	1	a	a	a	a	a	N	N	N
Providencia alcalifaciens GCF_000173415	0.000396514	0.0002061	0.000279085	0.000448366	0.000474292	0.803252	1	a	a	a	a	a	N	N	N
Marvinbryantia formatexigens GCF_000173815	0.00372309	0.00451002	0.00447059	0.00315686	0.00503442	0.251108	1	a	a	a	a	a	N	N	N
Acidaminococcus intestini GCF_000174215	0.0254272	0.0243338	0.0377763	0.0290649	0.0243479	0.697168	1	a	a	a	a	a	N	N	N
Bacteroides xylanisolvens GCF_000178215	0.194651	0.207495	0.20957	0.155086	0.166858	0.142566	1	a	a	a	a	a	N	N	N
Enterococcus_B faecium_B GCF_000178235	0.000145534	0.000123094	9.21569e-05	0.000320261	0.000404575	0.545773	1	a	a	a	a	a	N	N	N
Helicobacter pylori_C GCF_000178935	0.0007	0.000493246	0.000244227	0.000161002	0.000746187	0.141911	1	a	a	a	a	a	N	N	N
Escherichia flexneri GCF_000179075	0.00150697	0.00209194	0.00120327	0.000969281	0.000799129	0.282031	1	a	a	a	a	a	N	N	N
Escherichia flexneri GCF_000179095	0.00849913	0.00152375	0.00021024	0.000418736	0.000660784	0.829623	1	a	a	a	a	a	N	N	N
Campylobacter_D upsaliensis GCF_000185345	0.00354619	0.00408475	0.00433442	0.00825599	0.00431198	0.810161	1	a	a	a	a	a	N	N	N
Anaerostipes hadrus GCF_000185525	0.0108732	0.0099159	0.0146732	0.00606797	0.0152442	0.638562	1	a	a	a	a	a	N	N	N
Faecalicatena torques GCF_000185545	0.0757959	0.113827	0.0982094	0.0921163	0.0851974	0.0618614	1	a	a	a	a	a	N	N	N
Bacteroides uniformis GCF_000185585	0.274096	0.182546	0.236391	0.24401	0.200345	0.845042	1	a	a	a	a	a	N	N	N
Bifidobacterium longum GCF_000185665	0.0365924	0.0308961	0.0435292	0.0493841	0.0329009	0.0501616	1	a	a	a	a	a	N	N	N
Bilophila wadsworthia GCF_000185705	0.00598802	0.0118181	0.00982331	0.00357952	0.0222061	0.0029909	1	a	a	a	a	a	N	N	N
Prevotella salivae GCF_000185845	0.0296847	0.0289673	0.0232969	0.0278322	0.0310869	0.0995292	1	a	a	a	a	a	N	N	N
Sutterella wadsworthensis_B GCF_000186505	0.00491438	0.00309717	0.00420087	0.00431939	0.00546732	0.975731	1	a	a	a	a	a	N	N	N
Streptococcus anginosus GCF_000186545	0.0018658	0.00137168	0.00109673	0.000792157	0.00159651	0.120406	1	a	a	a	a	a	N	N	N
Bacteroides_A plebeius GCF_000187895	1.37599	0.850459	1.00366	0.98942	0.869974	0.269488	1	a	a	a	a	a	N	N	N
Phascolarctobacterium_A succinatutens GCF_000188175	0.0326089	0.023027	0.0342107	0.0278089	0.0225532	0.0949657	1	a	a	a	a	a	N	N	N
Succinatimonas hippei GCF_000188195	0.00606928	0.00368802	0.00230392	0.00225468	0.00152636	0.602511	1	a	a	a	a	a	N	N	N
Clostridium_Q symbiosum GCF_000189615	0.00207908	0.00322723	0.00358301	0.00373508	0.000659913	0.0237355	1	a	a	a	a	a	N	N	N
Bacteroides fluxus GCF_000195635	0.079739	0.0654294	0.069515	0.0733281	0.0732876	0.0789656	1	a	a	a	a	a	N	N	N
Bifidobacterium longum GCF_000196555	0.0270044	0.0194793	0.0309118	0.0262102	0.0162612	0.104634	1	a	a	a	a	a	N	N	N
Bifidobacterium longum GCF_000196575	0.0407756	0.0402026	0.0525656	0.0491819	0.0325852	0.695272	1	a	a	a	a	a	N	N	N
Paenibacillus lautus GCF_000204455	0.00111895	0.00123791	0.00163333	0.00041024	0.00120806	0.0701463	1	a	a	a	a	a	N	N	N
Parasutterella excrementihominis GCF_000205025	0.00572963	0.00893638	0.0053963	0.00389913	0.0044976	0.0607626	1	a	a	a	a	a	N	N	N
Paraprevotella xylaniphila GCF_000205165	0.0475715	0.0507246	0.0500525	0.0417976	0.0918357	0.413067	1	a	a	a	a	a	N	N	N
Tyzzerella sp000209385 GCF_000209385	0.00379695	0.00563725	0.00478976	0.0037854	0.00500044	0.122515	1	a	a	a	a	a	N	N	N
Faecalicatena torques GCF_000209405	0.00606688	0.0228314	0.0101745	0.00604096	0.0108763	0.0145046	1	a	a	a	a	a	N	N	N
Blautia hansenii GCF_000209425	0.0280588	0.0327309	0.0288499	0.0310115	0.0300052	0.65414	1	a	a	a	a	a	N	N	N
Tyzzerella sp000411335 GCF_000209445	0.0111144	0.0132179	0.00891939	0.00903943	0.00936863	0.127597	1	a	a	a	a	a	N	N	N
Ruminococcus_F champanellensis GCF_000210095	0.00363943	0.00355643	0.00406645	0.00290218	0.00278824	0.249649	1	a	a	a	a	a	N	N	N
Alistipes shahii GCF_000210575	0.120118	0.115388	0.095149	0.141121	0.087561	0.507687	1	a	a	a	a	a	N	N	N
Bifidobacterium longum GCF_000210755	0.039422	0.0441168	0.0470434	0.051056	0.0391932	0.463464	1	a	a	a	a	a	N	N	N
Helicobacter pylori_C GCF_000213135	0.000458388	0.00020915	0.000175817	0.000159259	0.00199325	0.450044	1	a	a	a	a	a	N	N	N
Dysgonomonas mossii GCF_000213575	0.0013549	0.00130414	0.00443246	0.00102767	0.00177538	0.313156	1	a	a	a	a	a	N	N	N
Bacteroides ovatus GCF_000218325	0.531758	0.453724	0.290343	0.375228	0.39128	0.0559534	1	a	a	a	a	a	N	N	N
Bacteroides fragilis GCF_000218345	0.102903	0.15931	0.188139	0.118753	0.135184	0.474621	1	a	a	a	a	a	N	N	N
Bacteroides xylanisolvens GCF_000218365	0.334443	0.317842	0.291384	0.328215	0.362625	0.36843	1	a	a	a	a	a	N	N	N
Faecalicatena glycyrrhizinilyticum GCF_000218385	0.0197627	0.0317536	0.0285891	0.0257351	0.0281327	0.270863	1	a	a	a	a	a	N	N	N
Eisenbergiella tayi GCF_000218405	0.03451	0.0361288	0.0383383	0.0312542	0.0318952	0.102885	1	a	a	a	a	a	N	N	N
Dorea scindens GCF_000218425	0.00499412	0.0102863	0.0138919	0.00858519	0.0110092	0.155512	1	a	a	a	a	a	N	N	N
Faecalicatena gnavus GCF_000218465	0.0223717	0.0353906	0.0273558	0.0329375	0.0244688	0.933445	1	a	a	a	a	a	N	N	N
Fusobacterium animalis GCF_000218645	7.5817e-05	9.04139e-05	0.000165142	0.000337037	4.70588e-05	0.798394	1	a	a	a	a	a	N	N	N
Fusobacterium animalis GCF_000218655	0.000614815	0.000882135	0.000104139	0.00017342	0.000791939	0.210157	1	a	a	a	a	a	N	N	N
Neisseria macacae GCF_000220865	0.00424205	0.00159107	0.00178889	0.00105643	0.00284357	0.286347	1	a	a	a	a	a	N	N	N
Desulfovibrio fairfieldensis GCF_000224635	0.000693682	0.00140349	0.000967756	0.000749891	0.00292353	0.917929	1	a	a	a	a	a	N	N	N
Absiella innocuum GCF_000225685	0.0174521	0.0154564	0.0187416	0.0174837	0.0113157	0.0860612	1	a	a	a	a	a	N	N	N
Collinsella tanakaei GCF_000225705	0.00224357	0.00192702	0.00268932	0.00116122	0.00197756	0.0440122	1	a	a	a	a	a	N	N	N
Lactobacillus iners GCF_000227195	0.00259651	0.00145817	0.00373725	0.00129978	0.0114118	0.0788495	1	a	a	a	a	a	N	N	N
Alistipes_A indistinctus GCF_000231275	0.00765512	0.0192283	0.0179046	0.0132876	0.0103989	0.58082	1	a	a	a	a	a	N	N	N
Pseudomonas aeruginosa GCF_000233495	0.00202026	0.000909804	0.00187516	0.00111024	0.00304401	0.0232082	1	a	a	a	a	a	N	N	N
Clostridium_Q symbiosum GCF_000233515	0.0100305	0.0153795	0.0228889	0.0172192	0.0146251	0.0862659	1	a	a	a	a	a	N	N	N
Cutibacterium acnes GCF_000233555	0.000318954	0.00117647	9.54248e-05	0.000206318	0.000630283	0.658826	1	a	a	a	a	a	N	N	N
Enterococcus_D gallinarum GCF_000234175	0.000168627	0.000104139	0.000187146	7.71242e-05	0.000634423	0.904033	1	a	a	a	a	a	N	N	N
Lactobacillus_C rhamnosus GCF_000235865	0.00102375	0.000746841	0.00260959	0.000515468	0.000491285	0.666655	1	a	a	a	a	a	N	N	N
Prevotella stercorea GCF_000235885	0.159126	0.123244	0.144672	0.138543	0.153848	0.338464	1	a	a	a	a	a	N	N	N
Clostridioides difficile GCF_000235905	0.000502179	0.00198322	0.00144183	0.000887146	0.00124662	0.424018	1	a	a	a	a	a	N	N	N
Desulfitobacterium hafniense GCF_000238035	0.0014268	0.00105926	0.000824619	0.00131089	0.00162571	0.236171	1	a	a	a	a	a	N	N	N
Cloacibacillus evryensis GCF_000238615	0.00620806	0.00151416	0.00142789	0.000938562	0.00280044	0.0695732	1	a	a	a	a	a	N	N	N
Bacillus_A thuringiensis_J GCF_000238655	0.00133595	0.00118017	0.00106667	0.000683442	0.00104139	0.381345	1	a	a	a	a	a	N	N	N
Bacillus_O smithii GCF_000238675	0.00274248	0.00406667	0.00220109	0.00107887	0.0021793	0.439035	1	a	a	a	a	a	N	N	N
Coprobacter fastidiosus GCF_000238695	0.112397	0.100408	0.121	0.118163	0.135163	0.815641	1	a	a	a	a	a	N	N	N
Klebsiella pneumoniae GCF_000238715	0.00370044	0.00805773	0.00523813	0.00641351	0.00477277	0.831902	1	a	a	a	a	a	N	N	N
Citrobacter portucalensis GCF_000238735	0.00294553	0.00137386	0.00205294	0.000839651	0.000457516	0.653151	1	a	a	a	a	a	N	N	N
Campylobacter_A concisus_R GCF_000238755	0.00121939	0.0038841	0.00167364	0.000887364	0.00123922	0.118127	1	a	a	a	a	a	N	N	N
Hafnia paralvei GCF_000239255	0.00442985	0.00162288	0.00253486	0.00129303	0.00147516	0.291519	1	a	a	a	a	a	N	N	N
Erysipelatoclostridium ramosum GCF_000239735	0.000538344	0.000870588	0.000749891	0.00103508	0.000689325	0.657353	1	a	a	a	a	a	N	N	N
Absiella innocuum GCF_000242175	0.0760569	0.0869993	0.0929501	0.0849682	0.0847778	0.534555	1	a	a	a	a	a	N	N	N
Absiella innocuum GCF_000242195	0	0	0	0	0.000269281	0.0915782	1	a	a	a	a	a	N	N	N
Absiella sp000163515 GCF_000242955	0.00255752	0.00629956	0.00447407	0.00432919	0.00779412	0.309954	1	a	a	a	a	a	N	N	N
Fusobacterium_A ulcerans GCF_000242995	0.00048976	0.000546841	0.000422658	0.000409586	0.000193246	0.260591	1	a	a	a	a	a	N	N	N
Clostridium_P perfringens GCF_000243175	0.000129847	0.000284096	0.000177778	0.000337473	0.000262963	0.834662	1	a	a	a	a	a	N	N	N
Odoribacter laneus GCF_000243215	0.0187952	0.0164941	0.0165529	0.013861	0.0279708	0.788582	1	a	a	a	a	a	N	N	N
Megamonas funiformis GCF_000245775	0.00676928	0.0602054	0.0191499	0.0323501	0.0247294	0.0188205	1	a	a	a	a	a	N	N	N
Bifidobacterium longum GCF_000261205	0.0422867	0.0427475	0.0575898	0.0529181	0.0415251	0.135463	1	a	a	a	a	a	N	N	N
Bifidobacterium longum GCF_000261265	0.0399584	0.0432314	0.0503035	0.0474301	0.0387691	0.436528	1	a	a	a	a	a	N	N	N
Coprobacillus cateniformis GCF_000269565	0.010712	0.0199015	0.0260113	0.0178203	0.0125974	0.788121	1	a	a	a	a	a	N	N	N
Bacteroides eggerthii GCF_000273465	0.854907	0.575318	0.576923	0.801785	0.887564	0.136656	1	a	a	a	a	a	N	N	N
Bifidobacterium bifidum GCF_000273525	0.0549871	0.0432111	0.0434031	0.0321993	0.0347244	0.960203	1	a	a	a	a	a	N	N	N
Oceanobacillus massiliensis GCF_000285495	0.00224248	0.00678758	0.00497124	0.00212549	0.00132397	0.112242	1	a	a	a	a	a	N	N	N
Kurthia massiliensis GCF_000285555	0.00139804	0.008022	0.00438671	0.00131111	0.00347691	0.134909	1	a	a	a	a	a	N	N	N
Brevibacterium senegalense GCF_000285835	0.00133486	0.000933333	0.00139564	0.00192113	0.00154074	0.173144	1	a	a	a	a	a	N	N	N
Barnesiella intestinihominis GCF_000296465	0.107516	0.110334	0.128868	0.12199	0.122536	0.791967	1	a	a	a	a	a	N	N	N
Sutterella wadsworthensis_A GCF_000297775	0.0058159	0.0089634	0.0201172	0.0190501	0.0240092	0.179783	1	a	a	a	a	a	N	N	N
Proteus mirabilis GCF_000297815	0.0022854	0.00152462	0.00231895	0.00145338	0.00204096	0.390479	1	a	a	a	a	a	N	N	N
Klebsiella pneumoniae GCF_000300935	0.00454379	0.00671285	0.00478366	0.00565359	0.00207495	0.831534	1	a	a	a	a	a	N	N	N
Klebsiella pneumoniae GCF_000300955	0.00294292	0.00772004	0.00500109	0.00683442	0.00462026	0.845416	1	a	a	a	a	a	N	N	N
Bacillus_V massiliosenegalensis GCF_000311725	0.00280654	0.00119891	0.00321002	0.00420414	0.00425163	0.134719	1	a	a	a	a	a	N	N	N
Enorma massiliensis GCF_000311845	0.00741264	0.00773094	0.00891808	0.00711176	0.0095732	0.418169	1	a	a	a	a	a	N	N	N
Peptoniphilus_E obesi GCF_000311865	0.00108932	0.00166776	0.00159346	0.00128736	0.00203682	0.164649	1	a	a	a	a	a	N	N	N
Alistipes obesi GCF_000311925	0.108393	0.0783773	0.0887248	0.0888124	0.0848806	0.590832	1	a	a	a	a	a	N	N	N
Noviherbaspirillum massiliense GCF_000312045	0.00321046	0.000881046	0.00206362	0.00102658	0.00156776	0.0832711	1	a	a	a	a	a	N	N	N
Timonella senegalensis GCF_000312125	0.00135882	0.00123725	0.00140632	0.0011671	0.00106776	0.57694	1	a	a	a	a	a	N	N	N
Alistipes senegalensis GCF_000312145	0.0397904	0.0381033	0.0431952	0.0587867	0.031698	0.227408	1	a	a	a	a	a	N	N	N
Clostridium celatum GCF_000320405	0.00336754	0.002261	0.00310131	0.00201481	0.00291242	0.396056	1	a	a	a	a	a	N	N	N
Peptoniphilus_A senegalensis GCF_000321025	0.00276819	0.00155664	0.00231852	0.000901743	0.00161983	0.083248	1	a	a	a	a	a	N	N	N
Metakosakonia massiliensis GCF_000321045	0.00181808	0.00162484	0.00206776	0.00297146	0.00212048	0.829169	1	a	a	a	a	a	N	N	N
Enorma massiliensis_A GCF_000321165	0.00324074	0.00365033	0.00399499	0.0033305	0.00374401	0.960246	1	a	a	a	a	a	N	N	N
Bacillus_AD massilioanorexius GCF_000321185	0.00126405	0.00119063	0.00234009	0.00104183	0.00362484	0.827629	1	a	a	a	a	a	N	N	N
Alistipes_A ihumii GCF_000321205	0.0432078	0.00175969	0.00570871	0.00211133	0.00155708	0.442563	1	a	a	a	a	a	N	N	N
Holdemania massiliensis GCF_000327285	0.00957625	0.00928911	0.011173	0.011583	0.0101749	0.31727	1	a	a	a	a	a	N	N	N
Helicobacter pylori_BU GCF_000344945	1.96078e-06	0	1.74292e-06	9.58606e-06	3.26797e-06	0.527572	1	a	a	a	a	a	N	N	N
Helicobacter pylori_BU GCF_000344965	1.96078e-06	0	0	7.62527e-06	9.41176e-05	0.356898	1	a	a	a	a	a	N	N	N
Helicobacter pylori_BU GCF_000344985	6.53595e-07	0	0	0.000110893	3.26797e-06	0.651536	1	a	a	a	a	a	N	N	N
Helicobacter pylori_BU GCF_000345025	0	7.84314e-06	0	0	6.75381e-06	0.254773	1	a	a	a	a	a	N	N	N
Helicobacter pylori_BU GCF_000345085	4.13943e-06	1.15468e-05	0	1.30719e-06	0	0.735759	1	a	a	a	a	a	N	N	N
Helicobacter pylori_BU GCF_000345105	8.7146e-07	2.17865e-07	0	0	0	0.406006	1	a	a	a	a	a	N	N	N
Helicobacter pylori_BU GCF_000345145	0	0	0	0	1.52505e-06	0.406006	1	a	a	a	a	a	N	N	N
Helicobacter pylori_BU GCF_000345185	0	5.22876e-06	0	0	0	0.406006	1	a	a	a	a	a	N	N	N
Helicobacter pylori_BU GCF_000345245	0	0	0	4.57516e-06	2.61438e-06	0.557825	1	a	a	a	a	a	N	N	N
Helicobacter pylori_BU GCF_000345285	3.05011e-06	0	0	0	1.74292e-06	0.406006	1	a	a	a	a	a	N	N	N
Helicobacter pylori_BU GCF_000345425	0	0	0	9.36819e-06	5.22876e-06	0.557825	1	a	a	a	a	a	N	N	N
Helicobacter pylori_BU GCF_000345485	0	0	0	0	4.3573e-07	0.406006	1	a	a	a	a	a	N	N	N
Helicobacter pylori_BU GCF_000345505	1.45969e-05	2.4183e-05	9.30283e-05	0.00025817	2.39651e-06	0.406006	1	a	a	a	a	a	N	N	N
Helicobacter pylori_BU GCF_000345545	1.30719e-06	1.74292e-06	0	8.7146e-07	0	0.735759	1	a	a	a	a	a	N	N	N
Helicobacter pylori_BU GCF_000345585	1.96078e-06	0	5.66449e-06	1.08932e-05	0	0.477878	1	a	a	a	a	a	N	N	N
Helicobacter pylori_BU GCF_000345645	4.3573e-06	7.77778e-05	4.13943e-06	2.17865e-05	6.31808e-06	0.257304	1	a	a	a	a	a	N	N	N
Helicobacter pylori_BU GCF_000345665	1.48148e-05	0	2.98475e-05	1.08932e-06	0	0.651536	1	a	a	a	a	a	N	N	N
Helicobacter pylori_BU GCF_000345705	3.05011e-06	0	0	0	0	0.406006	1	a	a	a	a	a	N	N	N
Helicobacter pylori_BU GCF_000345725	1.30719e-06	0	0.000359477	2.83224e-06	0	0.336011	1	a	a	a	a	a	N	N	N
Helicobacter pylori_BU GCF_000345865	0	6.53595e-07	0.000301961	0.000426797	0	0.0214036	1	a	a	a	a	a	N	N	N
Helicobacter pylori_BU GCF_000345945	0	2.17865e-07	0	0	3.92157e-06	0.131879	1	a	a	a	a	a	N	N	N
Helicobacter pylori_BU GCF_000346005	5.01089e-06	2.8976e-05	4.3573e-07	0.000161002	2.61438e-06	0.921227	1	a	a	a	a	a	N	N	N
Helicobacter pylori_BU GCF_000346815	6.53595e-07	0	0	0	0	0.406006	1	a	a	a	a	a	N	N	N
Helicobacter pylori_BU GCF_000346835	0	3.05011e-06	0	0	4.3573e-07	0.557825	1	a	a	a	a	a	N	N	N
Helicobacter pylori_BU GCF_000346855	2.17865e-07	0	0	6.10022e-06	0	0.557825	1	a	a	a	a	a	N	N	N
Helicobacter_C cinaedi GCF_000349975	0.00368649	0.00973508	0.00612048	0.00175621	0.00852092	0.209925	1	a	a	a	a	a	N	N	N
Bacteroides salyersiae GCF_000381365	0.0720765	0.0771532	0.0867248	0.112532	0.085539	0.0523483	1	a	a	a	a	a	N	N	N
Bacteroides nordii GCF_000382465	0.0574854	0.0524394	0.0520584	0.0406656	0.0353004	0.00837618	1	a	a	a	a	a	N	N	N
Butyricicoccus pullicaecorum GCF_000398925	0.0154608	0.0130516	0.0167004	0.0120736	0.0117972	0.383877	1	a	a	a	a	a	N	N	N
Fusobacterium animalis GCF_000400875	0.000256427	2.85403e-05	0.000140959	4.64052e-05	9.80392e-06	0.458443	1	a	a	a	a	a	N	N	N
Corynebacterium amycolatum GCF_000411235	0.00194989	0.00203442	0.00275381	0.00176427	0.00300261	0.187422	1	a	a	a	a	a	N	N	N
Paenibacillus_F sp000411255 GCF_000411255	0.000810675	0.000960566	0.000640959	0.000925272	0.00131961	0.0624087	1	a	a	a	a	a	N	N	N
Paenisporosarcina_A sp000411295 GCF_000411295	0.00191046	0.000844662	0.00115861	0.000682353	0.00129521	0.328623	1	a	a	a	a	a	N	N	N
Tyzzerella sp000411335 GCF_000411335	0.0354913	0.0369695	0.0353993	0.0381176	0.0328322	0.243029	1	a	a	a	a	a	N	N	N
Tyzzerella sp000411335 GCF_000411355	0.00384423	0.00335468	0.00265534	0.00160065	0.00100283	0.0266298	1	a	a	a	a	a	N	N	N
Pauljensenia sp000411415 GCF_000411415	0.00441503	0.00716144	0.0103198	0.00453268	0.00537756	0.0223474	1	a	a	a	a	a	N	N	N
Bifidobacterium breve GCF_000411435	0.00321874	0.00393508	0.00516536	0.00625817	0.00394488	0.609171	1	a	a	a	a	a	N	N	N
Veillonella atypica GCF_000411535	0.00806122	0.00589259	0.00547386	0.00355272	0.00364336	0.1424	1	a	a	a	a	a	N	N	N
Cedecea davisae GCF_000412335	0.00194924	0.00301264	0.00211961	0.0014366	0.00208758	0.492096	1	a	a	a	a	a	N	N	N
Cutibacterium avidum GCF_000413335	0.000765359	0.000693246	0.00171547	0.000902179	0.000828976	0.230526	1	a	a	a	a	a	N	N	N
Prevotella oralis GCF_000413355	0.00319717	0.00367516	0.00301351	0.00175686	0.0186813	0.912875	1	a	a	a	a	a	N	N	N
Nesterenkonia massiliensis GCF_000455245	0.000885403	0.000986057	0.00123813	0.000755556	0.00124183	0.64447	1	a	a	a	a	a	N	N	N
Paenibacillus_P antibioticophila GCF_000455265	0.00113486	0.00219107	0.00271133	0.00245599	0.00165839	0.442367	1	a	a	a	a	a	N	N	N
Stoquefichus massiliensis GCF_000455285	0.00159434	0.00142331	0.00172767	0.00129847	0.0026854	0.109714	1	a	a	a	a	a	N	N	N
Helicobacter pylori_BU GCF_000455765	0	6.53595e-06	2.61438e-06	5.01089e-06	0	0.34103	1	a	a	a	a	a	N	N	N
Aneurinibacillus aneurinilyticus GCF_000466385	0.00389717	0.00304205	0.0029573	0.00110871	0.00156645	0.345633	1	a	a	a	a	a	N	N	N
Eisenbergiella massiliensis GCF_000466465	0.0174	0.0254885	0.0250577	0.0233603	0.0274782	0.0389703	1	a	a	a	a	a	N	N	N
Clostridium_Q symbiosum GCF_000466485	0.000949237	0.00286732	0.00326078	2.98475e-05	1.96078e-06	0.469481	1	a	a	a	a	a	N	N	N
Ruminococcus_C callidus GCF_000468015	0.0290368	0.0283194	0.0743224	0.0358647	0.0337475	0.25438	1	a	a	a	a	a	N	N	N
Eubacterium_I ramulus GCF_000469345	0.0696551	0.0829405	0.0943039	0.0983813	0.0988625	0.0616573	1	a	a	a	a	a	N	N	N
Cetobacterium_A somerae GCF_000479045	0.00125686	0.000908061	0.000984096	0.000785403	0.00225708	0.144997	1	a	a	a	a	a	N	N	N
Fusobacterium polymorphum GCF_000479185	0.000511111	0.000708279	0.000524401	0.000274074	0.00131089	0.227824	1	a	a	a	a	a	N	N	N
Fusobacterium animalis GCF_000479225	0.000776906	0.000123312	0.000134205	8.16993e-05	0.000443137	0.0318382	1	a	a	a	a	a	N	N	N
Fusobacterium animalis GCF_000479245	0.000103922	8.62745e-05	0.000241176	6.53595e-07	0.000187582	0.155496	1	a	a	a	a	a	N	N	N
Fusobacterium animalis GCF_000479285	0.00017146	5.75163e-05	9.91285e-05	3.878e-05	5.35948e-05	0.462383	1	a	a	a	a	a	N	N	N
Helicobacter_B macacae GCF_000507845	0.000876471	0.00106667	0.00349412	0.00114161	0.000879303	0.0674135	1	a	a	a	a	a	N	N	N
Helicobacter_B canis GCF_000507865	0.00200044	0.00142266	0.00449107	0.00608475	0.00103834	0.618106	1	a	a	a	a	a	N	N	N
Providencia alcalifaciens GCF_000517805	0.000144662	0.000217211	0.000223094	0.000340959	0.000188235	0.737536	1	a	a	a	a	a	N	N	N
Fusobacterium polymorphum GCF_000523555	0.000701961	0.00087451	0.000601961	0.000691068	0.001222	0.375156	1	a	a	a	a	a	N	N	N
Klebsiella_A oxytoca GCF_000527215	0.000279521	0.00045512	0.000159695	0.000200436	0.000151198	0.193011	1	a	a	a	a	a	N	N	N
Klebsiella_A oxytoca GCF_000527235	0.000384314	0.000437037	0.000406536	0.000670588	0.000142048	0.242433	1	a	a	a	a	a	N	N	N
Providencia alcalifaciens GCF_000527255	7.03704e-05	8.58388e-05	0.000143573	0.000331373	4.3573e-06	0.324234	1	a	a	a	a	a	N	N	N
Providencia alcalifaciens_A GCF_000527275	0.00100588	0.00227669	0.00165185	0.000593682	0.00112375	0.475339	1	a	a	a	a	a	N	N	N
Providencia alcalifaciens GCF_000527295	0.000523094	0.000311765	0.000486057	0.000184096	0.000441612	0.648093	1	a	a	a	a	a	N	N	N
Clostridium_E jeddahense GCF_000577335	0.00190065	0.0019281	0.00214336	0.00160632	0.00127603	0.60292	1	a	a	a	a	a	N	N	N
Bacillus_W jeddahensis GCF_000612625	0.00328214	0.00200218	0.000885403	0.000966449	0.00144357	0.109284	1	a	a	a	a	a	N	N	N
Enterococcus faecalis GCF_000690925	0.000843137	0.000230501	0.000488453	0.000426144	0.000819172	0.0719463	1	a	a	a	a	a	N	N	N
Virgibacillus massiliensis GCF_000723585	0.0013854	0.00328693	0.00414031	0.00773028	0.00248998	0.413149	1	a	a	a	a	a	N	N	N
Bifidobacterium pseudocatenulatum GCF_000741685	0.0442349	0.0491176	0.0585837	0.0646527	0.0607651	0.248412	1	a	a	a	a	a	N	N	N
Anaerosalibacter_A massiliensis GCF_000751555	0.00239172	0.00837451	0.000784749	0.000616558	0.00123747	0.182611	1	a	a	a	a	a	N	N	N
Bacillus_W rubiinfantis GCF_000752035	0.00285969	0.00137865	0.00195643	0.00153638	0.00152636	0.969208	1	a	a	a	a	a	N	N	N
Olsenella_B sp000752675 GCF_000752675	0.00159739	0.0051268	0.00225643	0.00137124	0.00193617	0.228568	1	a	a	a	a	a	N	N	N
MS4 sp000752215 GCF_000753235	0.00190741	0.00176928	0.00202549	0.00179564	0.00133333	0.706222	1	a	a	a	a	a	N	N	N
Eisenbergiella tayi GCF_000820745	0.0121956	0.00259564	0.00593987	0.00106275	0.0020281	0.742101	1	a	a	a	a	a	N	N	N
Bacillus_D sp000821085 GCF_000821085	0.00214662	0.000900218	0.00443115	0.00118845	0.00123965	0.0940603	1	a	a	a	a	a	N	N	N
Alistipes onderdonkii GCF_000821285	0.0819664	0.0567471	0.0674401	0.0663031	0.0655473	0.216203	1	a	a	a	a	a	N	N	N
Clostridium_J sp000821305 GCF_000821305	0.00123965	0.00170763	0.000843355	0.00104771	0.000695861	0.428011	1	a	a	a	a	a	N	N	N
Planomicrobium massiliensis GCF_000821325	0.000996296	0.00104096	0.00412876	0.00141002	0.0012939	0.398045	1	a	a	a	a	a	N	N	N
Nigerium massiliense GCF_000826085	0.00109956	0.00143333	0.0029695	0.000973856	0.00483682	0.398045	1	a	a	a	a	a	N	N	N
Pseudomonas_E massiliensis GCF_000826105	0.00107102	0.000604139	0.00192353	0.000959041	0.00126558	0.728252	1	a	a	a	a	a	N	N	N
Beduini massiliensis GCF_000829905	0.00120915	0.00107102	0.00167843	0.00111242	0.00109194	0.0654031	1	a	a	a	a	a	N	N	N
Anaerostipes hadrus GCF_000876135	0.0240595	0.0281793	0.0252009	0.0154802	0.0276294	0.161993	1	a	a	a	a	a	N	N	N
Parabacteroides goldsteinii GCF_000969835	0.0574828	0.0529179	0.0284168	0.0416255	0.046093	0.0156456	1	a	a	a	a	a	N	N	N
Parabacteroides gordonii GCF_000969845	0.00983943	0.00887102	0.00934946	0.0103675	0.00633137	0.258155	1	a	a	a	a	a	N	N	N
Bifidobacterium bifidum GCF_001025135	0.0519495	0.0413111	0.0417131	0.031256	0.0330935	0.751163	1	a	a	a	a	a	N	N	N
Bifidobacterium angulatum GCF_001025155	0.00451961	0.00560523	0.00678322	0.00719521	0.00734946	0.330763	1	a	a	a	a	a	N	N	N
Bifidobacterium catenulatum GCF_001025195	0.0480007	0.111529	0.12776	0.16851	0.133041	0.75519	1	a	a	a	a	a	N	N	N
Rubeoparvulum massiliense GCF_001049895	0.000983878	0.000500654	0.00481046	0.000661874	0.00143704	0.50134	1	a	a	a	a	a	N	N	N
Sellimonas intestinalis GCF_001049915	0.000224401	0.00017756	0.000337691	0.000172767	0.0002	0.534752	1	a	a	a	a	a	N	N	N
Erysipelatoclostridium sp003024675 GCF_001078315	0.00489477	0.00676536	0.00387037	0.00421002	0.0110033	0.00329808	1	a	a	a	a	a	N	N	N
Intestinibacter bartlettii GCF_001078415	0.00428192	0.0113584	0.00554205	0.00447037	0.00459673	0.930552	1	a	a	a	a	a	N	N	N
Clostridium_M citroniae GCF_001078435	0.00263115	0.00351329	0.00883682	0.00398998	0.00362157	0.0128627	1	a	a	a	a	a	N	N	N
Clostridium_M clostridioforme GCF_001078445	0.00517451	0.00863115	0.0129708	0.00722418	0.00697908	0.357866	1	a	a	a	a	a	N	N	N
Parabacteroides distasonis GCF_001078555	0.113258	0.0769749	0.0833316	0.101203	0.0681294	0.0374874	1	a	a	a	a	a	N	N	N
Anaerococcus sp001182725 GCF_001182725	0.00176623	0.00165425	0.00194662	0.00191917	0.00129586	0.963585	1	a	a	a	a	a	N	N	N
Dorea sp001185345 GCF_001185345	0.0134113	0.015922	0.0153654	0.0111316	0.0122163	0.060799	1	a	a	a	a	a	N	N	N
Bacteroides xylanisolvens GCF_001185845	0.347546	0.347153	0.266257	0.346458	0.334744	0.123676	1	a	a	a	a	a	N	N	N
Faecalicatena contorta_B GCF_001244405	0.00187516	0.00258845	0.00306296	0.0026854	0.00183159	0.751267	1	a	a	a	a	a	N	N	N
Lawsonibacter asaccharolyticus GCF_001244495	0.0287207	0.0327828	0.0399214	0.029646	0.0270044	0.266304	1	a	a	a	a	a	N	N	N
Intestinimonas massiliensis GCF_001244995	0.0139917	0.0148976	0.0178434	0.013012	0.0113257	0.0656114	1	a	a	a	a	a	N	N	N
Fermentimonas massiliensis GCF_001282625	0.00176558	0.00155098	0.00224357	0.00134444	0.0021342	0.0664582	1	a	a	a	a	a	N	N	N
Mt11 sp001282665 GCF_001282665	0.00105359	0.00125556	0.00338627	0.00130174	0.00221307	0.192584	1	a	a	a	a	a	N	N	N
Kallipyga gabonensis GCF_001286805	0.00115752	0.000728758	0.0010305	0.000728976	0.00225447	0.0632041	1	a	a	a	a	a	N	N	N
Neofamilia massiliensis GCF_001299475	0.000979085	0.000900218	0.002722	0.00119237	0.000942484	0.260702	1	a	a	a	a	a	N	N	N
Flaviflexus massiliensis GCF_001375495	0.00302505	0.00101002	0.00109935	0.00195272	0.00485969	0.331709	1	a	a	a	a	a	N	N	N
Numidum massiliense GCF_001375555	0.000921786	0.000654684	0.00116057	0.000594336	0.00162484	0.122806	1	a	a	a	a	a	N	N	N
Ruthenibacterium lactatiformans GCF_001403575	0.012244	0.0248817	0.0181296	0.012546	0.0137575	0.0643606	1	a	a	a	a	a	N	N	N
Coprobacter secundus GCF_001403595	0.0279285	0.0102891	0.00843769	0.0115429	0.0145111	0.0591544	1	a	a	a	a	a	N	N	N
Clostridium_P sp001403635 GCF_001403635	0.00168715	0.00149455	0.0013024	0.00101351	0.00191024	0.592217	1	a	a	a	a	a	N	N	N
Paenibacillus_Q ihumii GCF_001403875	0.00763224	0.00169739	0.00190305	0.00371634	0.00128889	0.108362	1	a	a	a	a	a	N	N	N
Anaerostipes hadrus_A GCF_001404655	0.0515915	0.104947	0.0473983	0.047471	0.070481	0.33703	1	a	a	a	a	a	N	N	N
Anaerostipes hadrus GCF_001404835	0.0171638	0.0213678	0.0215429	0.0129791	0.0237061	0.0655889	1	a	a	a	a	a	N	N	N
Anaerostipes hadrus GCF_001405635	0.0216832	0.0310475	0.024529	0.0169192	0.0233734	0.276228	1	a	a	a	a	a	N	N	N
Anaerostipes hadrus GCF_001405715	0.0127015	0.0205571	0.0161418	0.0134832	0.0177558	0.748608	1	a	a	a	a	a	N	N	N
Lagierella massiliensis GCF_001407835	0.00167233	0.000533769	0.00212157	0.00126928	0.00093159	0.324506	1	a	a	a	a	a	N	N	N
Gorillibacterium timonense GCF_001457415	0.00139216	0.000972985	0.00120327	0.000920697	0.00135882	0.233499	1	a	a	a	a	a	N	N	N
Olsenella sp001457795 GCF_001457795	0.0018427	0.00138366	0.00185163	0.00148954	0.00280588	0.458545	1	a	a	a	a	a	N	N	N
Vitreoscilla massiliensis GCF_001457815	0.00291351	0.00117037	0.00634444	0.00400937	0.00662854	0.149384	1	a	a	a	a	a	N	N	N
Fenollaria timonensis GCF_001457835	0.00195708	0.00149869	0.0038268	0.00142179	0.0019	0.430646	1	a	a	a	a	a	N	N	N
Pauljensenia radingae GCF_001457875	0.00414837	0.0109974	0.00123856	0.00122222	0.00239041	0.25753	1	a	a	a	a	a	N	N	N
Gracilibacillus massiliensis GCF_001458115	0.001522	0.0018854	0.00213224	0.0018366	0.00156057	0.238755	1	a	a	a	a	a	N	N	N
RUG013 sp001486445 GCF_001486445	0.00496078	0.00516296	0.00578976	0.00543377	0.00673246	0.330811	1	a	a	a	a	a	N	N	N
Paenibacillus_A rubinfantis GCF_001486505	0.00152288	0.00204096	0.00265904	0.00649063	0.00256209	0.288444	1	a	a	a	a	a	N	N	N
Paenibacillus_A senegalimassiliensis GCF_001486585	0.00158039	0.00142244	0.00139041	0.00432004	0.00331765	0.0587371	1	a	a	a	a	a	N	N	N
Fournierella massiliensis GCF_001486665	0.0280675	0.0290675	0.0325924	0.0259344	0.0267634	0.0926696	1	a	a	a	a	a	N	N	N
Faecalicatena sp001487105 GCF_001487105	0.00219608	0.00373072	0.00341394	0.00224031	0.00236318	0.643331	1	a	a	a	a	a	N	N	N
Gabonibacter massiliensis GCF_001487125	0.00338976	0.00237691	0.00272266	0.00352244	0.00295577	0.427227	1	a	a	a	a	a	N	N	N
Anaerococcus rubeinfantis GCF_001487145	0.00101133	0.000773203	0.0061207	0.00166797	0.000891285	0.511751	1	a	a	a	a	a	N	N	N
Clostridium_M sp001517625 GCF_001517625	0.0333686	0.0317843	0.0295758	0.0479375	0.0396009	0.195854	1	a	a	a	a	a	N	N	N
Peptoniphilus_A phoceensis GCF_001517665	0.00140153	0.000884749	0.00119956	0.00088061	0.00130109	0.145294	1	a	a	a	a	a	N	N	N
Corynebacterium ammoniagenes GCF_001941425	0.00275163	0.00230654	0.00484401	0.00618693	0.00503312	0.134614	1	a	a	a	a	a	N	N	N
Xanthomonas_B massiliensis GCF_900018785	0.00121808	0.00126383	0.00171874	0.00161155	0.00138649	0.651946	1	a	a	a	a	a	N	N	N
Enterobacter_A timonensis GCF_900021175	0.00179956	0.00142375	0.00268279	0.00177168	0.00141176	0.308612	1	a	a	a	a	a	N	N	N
Collinsella ihuae GCF_900046475	0.00266928	0.00306993	0.00432636	0.00315577	0.00372113	0.0100358	1	a	a	a	a	a	N	N	N
Acutalibacter timonensis GCF_900048895	0.044363	0.0480612	0.0421736	0.0454216	0.0380074	0.449593	1	a	a	a	a	a	N	N	N
Corynebacterium provencense GCF_900049755	0.00152505	0.00097451	0.00100392	0.000697386	0.00152941	0.209097	1	a	a	a	a	a	N	N	N
Murdochiella massiliensis GCF_900059565	0.00117451	0.00100479	0.00150588	0.000521786	0.00108911	0.208145	1	a	a	a	a	a	N	N	N
Prevotella oralis GCF_900065875	0.00366906	0.00205142	0.00213595	0.00185381	0.00317298	0.286705	1	a	a	a	a	a	N	N	N
Lachnoclostridium sp900078195 GCF_900078195	0.00313159	0.00222113	0.00220131	0.00218366	0.00274641	0.824671	1	a	a	a	a	a	N	N	N
Anaerotruncus rubiinfantis GCF_900078395	0.00408802	0.00542571	0.00590479	0.00556754	0.00435839	0.358908	1	a	a	a	a	a	N	N	N
Olegusella massiliensis GCF_900078545	0.000827887	0.000722658	0.00143617	0.00177277	0.00108126	0.211113	1	a	a	a	a	a	N	N	N
Alistipes sp900083545 GCF_900083545	0.0618673	0.0539163	0.0573843	0.0595815	0.0564168	0.810545	1	a	a	a	a	a	N	N	N
Emergencia timonensis GCF_900086585	0.027715	0.0324514	0.0382436	0.0362416	0.0286074	0.435023	1	a	a	a	a	a	N	N	N
Paenibacillus_U tuaregi GCF_900086655	0.00465599	0.000807407	0.00117081	0.0013512	0.00199564	0.0595391	1	a	a	a	a	a	N	N	N
Odoribacter massiliensis GCF_900091655	0.159319	0.137178	0.138917	0.146725	0.146894	0.336352	1	a	a	a	a	a	N	N	N
Butyricimonas synergistica GCF_900091675	0.0107085	0.0141858	0.0131808	0.012954	0.00477342	0.885287	1	a	a	a	a	a	N	N	N
Anaeroglobus massiliensis GCF_900095855	0.00147495	0.00227538	0.00159717	0.00126601	0.00129608	0.918388	1	a	a	a	a	a	N	N	N
Massilioclostridium coli GCF_900095865	0.0250582	0.0365638	0.0392386	0.0449505	0.0404871	0.255632	1	a	a	a	a	a	N	N	N
Alistipes timonensis GCF_900107675	0.0138961	0.0151739	0.0139749	0.0109562	0.0151869	0.251453	1	a	a	a	a	a	N	N	N
Murdochiella vaginalis GCF_900119705	0.00636841	0.00709826	0.00683529	0.00727756	0.00742723	0.254773	1	a	a	a	a	a	N	N	N
Bacteroides clarus GCF_900129655	0.0299704	0.0330425	0.0146586	0.030958	0.0254765	0.0344923	1	a	a	a	a	a	N	N	N
Oscillibacter sp900066435 106.9	0.0225625	0.0246922	0.0422475	0.0306915	0.0331784	0.00281131	1	b	ab	a	ab	b	N	N	N
Bacillus subtilis ERR2221132	0.0014024	0.00144031	0.00170741	0.0022976	0.00155163	0.00419263	1	b	ab	ab	a	b	N	N	N
Lactobacillus_H vaginalis_A ERR2221166	0.00110632	0.00118192	0.000715468	0.00045098	0.00176122	0.000806895	1	b	ab	ab	a	b	N	N	N
Massilibacillaceae ERR2221308	0.00146819	0.000961874	0.00119041	0.000651416	0.00200937	0.00550452	1	b	ab	ab	a	b	N	N	N
Pseudomonas_B luteola GCF_000478505	0.00227625	0.00477255	0.00256471	0.000602179	0.00230697	0.00604995	1	b	ab	ab	a	b	N	N	N
Collinsella 64.11	0.0276192	0.0322771	0.0453131	0.036483	0.0345928	0.00571408	1	b	ab	a	b	ab	N	N	N
Anaerovoracaceae ERR1022334	0.0399144	0.0518183	0.0523926	0.0403344	0.0441915	0.00873252	1	b	ab	a	b	ab	N	N	N
Bacteroides fragilis_A GCF_000157015	0.243782	0.23255	0.167604	0.528052	0.437183	0.00213464	1	b	ab	a	b	ab	N	N	N
Gemmiger formicilis 10.13	0.0551732	0.0924235	0.107919	0.0720444	0.0867468	0.0326429	1	b	ab	a	ab	ab	N	N	N
Sutterella 102.25	0.086266	0.0730682	0.099258	0.0837344	0.0781534	0.0881074	1	b	ab	a	ab	ab	N	N	N
Gemmiger sp003476825 12.23	0.0412641	0.0381658	0.0522412	0.0396974	0.0482094	0.0350336	1	b	ab	a	ab	ab	N	N	N
Oscillospiraceae 19.9	0.123171	0.15884	0.228986	0.142114	0.132517	0.0496651	1	b	ab	a	ab	ab	N	N	N
Ruthenibacterium lactatiformans 38.29	0.0207037	0.0429137	0.0630972	0.024998	0.0281333	0.0105306	1	b	ab	a	ab	ab	N	N	N
Raoultibacter massiliensis 75.2	0.0030244	0.00373617	0.0204275	0.0148987	0.0173353	0.0360626	1	b	ab	a	ab	ab	N	N	N
Anaerovoracaceae 79.21	0.0362316	0.0133597	0.0167179	0.0226508	0.0090573	0.0152194	1	b	ab	a	ab	ab	N	N	N
Blautia_A obeum ERR1022295	0.0531338	0.0912741	0.0972484	0.0707331	0.0898989	0.0217909	1	b	ab	a	ab	ab	N	N	N
Blautia_A sp900066165 ERR1022302	0.100924	0.142	0.149705	0.119448	0.145676	0.00898627	1	b	ab	a	ab	ab	N	N	N
Faecalicatena torques ERR1022304	0.0542059	0.0858752	0.0901153	0.0841479	0.0565619	0.00374118	1	b	ab	a	ab	ab	N	N	N
Monoglobales ERR1022311	0.0116647	0.0215344	0.0218451	0.0200059	0.018259	0.0164072	1	b	ab	a	ab	ab	N	N	N
Eubacterium_I ramulus ERR1022349	0.0492098	0.0483375	0.0701102	0.0731044	0.0747314	0.00714342	1	b	ab	a	ab	ab	N	N	N
Lachnospiraceae ERR1022405	0.0319913	0.0470135	0.0613841	0.0508346	0.0606288	0.01723	1	b	ab	a	ab	ab	N	N	N
Oscillibacter sp900066435 ERR1022407	0.12883	0.121359	0.167381	0.130775	0.117026	0.0448907	1	b	ab	a	ab	ab	N	N	N
Agathobaculum butyriciproducens ERR1022440	0.0705684	0.0701381	0.0935	0.0771436	0.0776129	0.00914779	1	b	ab	a	ab	ab	N	N	N
Pseudoflavonifractor capillosus ERR1022447	0.0325331	0.0382889	0.0386671	0.0339956	0.032202	0.0315798	1	b	ab	a	ab	ab	N	N	N
Lawsonibacter sp900066645 ERR1022451	0.0294366	0.0353828	0.0383743	0.0250285	0.0214425	0.0164574	1	b	ab	a	ab	ab	N	N	N
Eubacterium_E hallii_A ERR1022478	0.031629	0.0460826	0.049117	0.0352828	0.0366397	0.0368718	1	b	ab	a	ab	ab	N	N	N
Bacteroides stercoris ERR1203945	0.906783	0.785466	0.633937	0.788793	0.718547	0.0155037	1	b	ab	a	ab	ab	N	N	N
Dorea longicatena ERR1204063	0.0888791	0.143098	0.142615	0.0880891	0.118218	0.0070062	1	b	ab	a	ab	ab	N	N	N
Clostridium_M ERR171262	0.0157697	0.0252669	0.0354939	0.0324943	0.0288464	0.0245705	1	b	ab	a	ab	ab	N	N	N
Blautia_A sp900066165 ERR2221099	0.0736802	0.129915	0.131141	0.0948329	0.118745	0.00691433	1	b	ab	a	ab	ab	N	N	N
Agathobaculum butyriciproducens ERR2221177	0.0643793	0.0891743	0.110753	0.107951	0.106541	0.0116462	1	b	ab	a	ab	ab	N	N	N
Bacteroides_B vulgatus ERR2221206	0.678301	0.585683	0.423145	0.580024	0.500194	0.0252825	1	b	ab	a	ab	ab	N	N	N
Bacteroides_B vulgatus ERR2221267	0.127441	0.0951858	0.0638224	0.108763	0.104502	0.00616559	1	b	ab	a	ab	ab	N	N	N
Clostridium_J ERR2221361	0.00157342	0.000624401	0.000711329	0.000757952	0.00124815	0.00891021	1	b	ab	a	ab	ab	N	N	N
Gordonibacter pamelaeae ERR2221387	0.0151562	0.0190466	0.0333858	0.0257976	0.0276928	0.00331048	1	b	ab	a	ab	ab	N	N	N
Lawsonibacter ERR2230068	0.0987159	0.104437	0.127235	0.124182	0.110807	0.016916	1	b	ab	a	ab	ab	N	N	N
Dorea sp900066555 ERR2230109	0.0453797	0.0536218	0.0570972	0.049205	0.0534961	0.0636683	1	b	ab	a	ab	ab	N	N	N
Clostridium_Q sp003024715 ERR2230148	0.070942	0.0723954	0.089854	0.0816281	0.077266	0.0175746	1	b	ab	a	ab	ab	N	N	N
Bacteroides ovatus GCF_000154125	1.41847	1.12733	0.804204	1.01263	1.15927	0.0275956	1	b	ab	a	ab	ab	N	N	N
Absiella dolichum GCF_000154285	0.0162573	0.0160643	0.0204146	0.0195664	0.018405	0.0238026	1	b	ab	a	ab	ab	N	N	N
Gemmiger variabile GCF_000157955	0.0324649	0.0323882	0.0372015	0.0296458	0.0327105	0.0122955	1	b	ab	a	ab	ab	N	N	N
Holdemania filiformis GCF_000157995	0.0331386	0.0358336	0.0437969	0.0383181	0.0377039	0.0501292	1	b	ab	a	ab	ab	N	N	N
Clostridium_M asparagiforme GCF_000158075	0.0238163	0.0267695	0.0317218	0.0279989	0.0336756	0.0309608	1	b	ab	a	ab	ab	N	N	N
Massilioclostridium methylpentosum GCF_000158655	0.0129048	0.0134573	0.0153645	0.0131924	0.0111519	0.0560591	1	b	ab	a	ab	ab	N	N	N
Escherichia coli GCF_000164495	0.00843987	0.0091342	0.00445991	0.00279194	0.00337538	0.0474783	1	b	ab	a	ab	ab	N	N	N
Bacteroides ovatus GCF_000178275	1.10018	0.883185	0.644578	0.921972	0.787409	0.0356694	1	b	ab	a	ab	ab	N	N	N
Eggerthella lenta GCF_000185625	0.0106895	0.0183124	0.0310418	0.0153556	0.0189257	0.0573977	1	b	ab	a	ab	ab	N	N	N
Bacteroides_B vulgatus GCF_000186105	1.01991	0.915988	0.86763	0.924047	0.795267	0.0346511	1	b	ab	a	ab	ab	N	N	N
Clostridium_Q symbiosum GCF_000189595	0.0470266	0.0519364	0.0603739	0.0546231	0.0483749	0.0333714	1	b	ab	a	ab	ab	N	N	N
Eggerthella lenta GCF_000191845	0.00813834	0.0166355	0.0246094	0.0148608	0.018142	0.0238198	1	b	ab	a	ab	ab	N	N	N
Clostridium_M citroniae GCF_000233455	0.0128357	0.0224908	0.0307007	0.0251107	0.0220196	0.00771621	1	b	ab	a	ab	ab	N	N	N
Clostridium_M clostridioforme GCF_000234155	0.0155939	0.0254521	0.0340858	0.0291294	0.0245856	0.0368321	1	b	ab	a	ab	ab	N	N	N
Ruthenibacterium lactatiformans GCF_000238635	0.0531826	0.0700397	0.0797268	0.0640956	0.0631473	0.00173257	1	b	ab	a	ab	ab	N	N	N
Flavonifractor plautii GCF_000242155	0.0670861	0.0795355	0.108642	0.0810471	0.0850697	0.00343316	1	b	ab	a	ab	ab	N	N	N
Oscillibacter sp900066435 GCF_000469445	0.0591462	0.0810743	0.0995394	0.0750194	0.0765028	0.00263691	1	b	ab	a	ab	ab	N	N	N
Flavonifractor sp000508885 GCF_000760655	0.0320963	0.0503645	0.0508041	0.0391203	0.0504327	0.0270942	1	b	ab	a	ab	ab	N	N	N
Eggerthella lenta GCF_000763035	0.0132133	0.0242645	0.0553377	0.0270429	0.0333519	0.000659634	1	b	ab	a	ab	ab	N	N	N
Collinsella sp000763055 GCF_000763055	0.0163778	0.026259	0.0311244	0.0257333	0.0180673	0.0302486	1	b	ab	a	ab	ab	N	N	N
Christensenella_A timonensis GCF_900087015	0.0232786	0.0298976	0.0296752	0.0253664	0.0278959	0.0348905	1	b	ab	a	ab	ab	N	N	N
Lachnospiraceae 208.14	0.0157627	0.0421081	0.0598499	0.115722	0.0217662	0.00576549	1	b	ab	ab	a	ab	N	N	N
Lachnospiraceae 215.19	0.0197222	0.047568	0.0403048	0.0397122	0.0388813	0.0130162	1	b	ab	ab	a	ab	N	N	N
Agathobaculum butyriciproducens 56.7	0.0523765	0.0334394	0.0678593	0.0455904	0.0543601	0.00817592	1	b	ab	ab	a	ab	N	N	N
Lachnospiraceae 83.2	0.0156658	0.0465229	0.0314309	0.048758	0.0322401	0.00771614	1	b	ab	ab	a	ab	N	N	N
Lachnospiraceae ERR1022481	0.0357098	0.0488392	0.0442813	0.0554022	0.0528013	0.0342469	1	b	ab	ab	a	ab	N	N	N
Muribaculum sp002358615 ERR2221201	0.0208702	0.0154368	0.0150076	0.0138035	0.0160854	0.00806323	1	b	ab	ab	a	ab	N	N	N
Exiguobacterium ERR2221224	0.00114118	0.0011122	0.000878867	0.000709368	0.00121373	0.0285731	1	b	ab	ab	a	ab	N	N	N
Clostridium_M clostridioforme ERR2230050	0.00935229	0.00445969	0.000741176	0.00066841	0.00205381	0.000632734	1	b	ab	ab	a	ab	N	N	N
Ruminococcaceae ERR2230059	0.0211617	0.0275473	0.0287824	0.0301586	0.0237715	0.00453703	1	b	ab	ab	a	ab	N	N	N
Lactobacillus_G hilgardii GCF_000159175	0.000763617	0.000778214	0.000540305	0.00022244	0.000533551	0.00404094	1	b	ab	ab	a	ab	N	N	N
Listeria innocua GCF_000241405	0.00296667	0.00228105	0.00142309	0.000977342	0.00269956	0.0424799	1	b	ab	ab	a	ab	N	N	N
Corynebacterium afermentans GCF_000403725	0.0016037	0.00223725	0.0022854	0.000697386	0.00204858	0.0775118	1	b	ab	ab	a	ab	N	N	N
Staphylococcus schleiferi GCF_000411275	0.00229325	0.000627015	0.000893464	0.000382789	0.00153115	0.00839994	1	b	ab	ab	a	ab	N	N	N
Clostridium_L amazonitimonense GCF_000753355	0.0036037	0.00246078	0.00330784	0.00180871	0.00123203	0.0334029	1	b	ab	ab	a	ab	N	N	N
Agathobaculum butyriciproducens 67.6	0.0267904	0.0637854	0.0790268	0.0660584	0.0494081	0.00634364	1	b	ab	a	a	ab	N	N	N
Lachnospiraceae ERR2230144	0.06418	0.0880813	0.0943597	0.0997813	0.0867806	0.00546869	1	b	ab	a	a	ab	N	N	N
Weissella paramesenteroides GCF_000160575	0.00299739	0.00271351	0.000755338	0.000738344	0.00123856	0.0225103	1	b	ab	a	a	ab	N	N	N
Roseburia inulinivorans 75.7	0.0275969	0.0582052	0.257943	0.214837	0.120526	0.00425408	1	b	ab	ab	ab	a	N	N	N
Roseburia inulinivorans ERR1022293	0.0552	0.0684377	0.0777736	0.0942521	0.139325	0.0126283	1	b	ab	ab	ab	a	N	N	N
Blautia_A sp900066145 ERR1022294	0.0172712	0.0316706	0.0275211	0.021229	0.032119	0.00382504	1	b	ab	ab	ab	a	N	N	N
Roseburia inulinivorans ERR1022345	0.05641	0.0746264	0.0788214	0.0835381	0.123253	0.0169553	1	b	ab	ab	ab	a	N	N	N
Roseburia intestinalis ERR2221171	0.14109	0.161769	0.206864	0.252141	0.253722	0.0177974	1	b	ab	ab	ab	a	N	N	N
Lachnospiraceae ERR2230115	0.0341741	0.0472209	0.0590041	0.0454166	0.0630804	0.0307083	1	b	ab	ab	ab	a	N	N	N
Clostridium_Q saccharolyticum GCF_000159055	0.0483954	0.0517719	0.0584885	0.0579708	0.0674153	0.0179203	1	b	ab	ab	ab	a	N	N	N
Dakarella massiliensis GCF_001182045	0.00349847	0.00556732	0.00443682	0.00422767	0.00608257	0.0204943	1	b	ab	ab	ab	a	N	N	N
Caecibacter massiliensis GCF_900095875	0.00997582	0.00974161	0.0115669	0.0119122	0.0112098	0.0245873	1	b	ab	ab	ab	a	N	N	N
Gemmiger formicilis 35.16	0.0491218	0.0917632	0.135951	0.101462	0.105989	0.00156873	1	b	ab	a	ab	a	N	N	N
Faecalicatena fissicatena GCF_000190355	0.0171505	0.0194739	0.0235588	0.022822	0.0213068	0.0273236	1	b	ab	a	ab	a	N	N	N
Erysipelatoclostridium ramosum GCF_000244855	0.0208519	0.0392492	0.0450542	0.0333277	0.0432841	0.00131038	1	b	ab	a	ab	a	N	N	N
Lachnospiraceae 21.13	0.025958	0.0372078	0.0288133	0.0393891	0.046819	0.00266894	1	b	ab	ab	a	a	N	N	N
Lachnospiraceae ERR1022386	0.053222	0.0667948	0.0758926	0.081634	0.0748723	0.00153731	1	b	ab	a	a	a	N	N	N
Collinsella 18.15	0.030715	0.0580675	0.0522231	0.0480675	0.0576712	0.0267925	1	ab	ab	a	ab	b	N	N	N
Collinsella intestinalis 40.20	0.0929392	0.00601503	0.0344022	0.0185627	0.00594466	0.00669314	1	ab	ab	a	ab	b	N	N	N
Clostridium_Q sp003024715 52.1	0.0367414	0.0388115	0.043288	0.0268893	0.031359	0.0368462	1	ab	ab	a	ab	b	N	N	N
Blautia_A hydrogenotrophica ERR1022315	0.0181597	0.0135475	0.00822593	0.0228845	0.024029	0.00216525	1	ab	ab	a	ab	b	N	N	N
Clostridium baratii ERR1022421	0.00582832	0.0050281	0.00192135	0.00574379	0.00488148	0.0102734	1	ab	ab	a	ab	b	N	N	N
Anaerotignum sp001304995 ERR2221148	0.0200139	0.0239096	0.0110237	0.0235216	0.0261037	0.000910831	1	ab	ab	a	ab	b	N	N	N
Enterococcus_D gallinarum ERR2221324	0.000655991	0.000508279	0.000299782	0.000138998	0.000646187	0.00246027	1	ab	ab	a	ab	b	N	N	N
Bacteroides oleiciplenus GCF_000315485	0.122817	0.108861	0.0935057	0.118658	0.121273	0.0158893	1	ab	ab	a	ab	b	N	N	N
Romboutsia dakarense GCF_000499525	0.00471198	0.00395468	0.00419303	0.00414793	0.00264989	0.0173513	1	ab	ab	a	ab	b	N	N	N
Leuconostoc mesenteroides ERR2221167	0.00146558	0.000529847	0.00068061	0.000401307	0.00107124	0.00432085	1	ab	ab	ab	a	b	N	N	N
Enterococcus_D sp002850555 ERR2221217	0.00099695	0.00112919	0.00199847	0.000450763	0.0013061	0.0188582	1	ab	ab	ab	a	b	N	N	N
Acetomicrobium hydrogeniformans GCF_000160455	0.00417887	0.00303377	0.00367015	0.000630283	0.00276253	0.0189652	1	ab	ab	ab	a	b	N	N	N
Streptococcus equinus GCF_000187265	0.00136427	0.00147821	0.00265011	0.000776035	0.00263377	0.00766527	1	ab	ab	ab	a	b	N	N	N
Dysgonomonas gadei GCF_000213555	0.00417495	0.00139826	0.00178126	0.00254706	0.00384009	0.012139	1	ab	ab	ab	a	b	N	N	N
Bifidobacterium breve GCF_001025175	0.00195861	0.0011939	0.000944444	0.000438126	0.00143442	0.00561888	1	ab	ab	ab	a	b	N	N	N
Enterococcus_C massiliensis GCF_001050095	0.00091329	0.00096427	0.00112767	0.000486275	0.00161569	0.0510812	1	ab	ab	ab	a	b	N	N	N
Thalassobacillus sp001368835 GCF_001368835	0.00251394	0.00447952	0.00771285	0.00624357	0.00333203	0.0143298	1	ab	ab	ab	a	b	N	N	N
Lactobacillus_G brevis GCF_001433855	0.00211808	0.00384684	0.001539	0.00226318	0.00515098	0.0273236	1	ab	ab	ab	a	b	N	N	N
Lactobacillus_H antri GCF_001435475	0.000723094	0.00132658	0.00151264	0.000566449	0.00136231	0.0316848	1	ab	ab	ab	a	b	N	N	N
Gracilibacillus timonensis GCF_900086715	0.00113791	0.00159913	0.00158758	0.00153159	0.0029427	0.0116809	1	ab	ab	ab	a	b	N	N	N
Eggerthellaceae 60.17	0.00644074	0.0152741	0.0176858	0.00864553	0.013083	0.0422847	1	ab	ab	a	b	ab	N	N	N
Massilimaliae timonensis ERR1022313	0.00333551	0.00660937	0.00786841	0.00340806	0.00331656	0.0166584	1	ab	ab	a	b	ab	N	N	N
Parabacteroides distasonis ERR1022462	0.0370734	0.026337	0.000861656	0.044319	0.0477815	0.00347839	1	ab	ab	a	b	ab	N	N	N
Parabacteroides distasonis ERR2221168	0.491864	0.456873	0.391392	0.477977	0.375963	0.00512627	1	ab	ab	a	b	ab	N	N	N
Marseille-P4683 sp900232885 ERR2221393	0.0252434	0.0250878	0.030727	0.0238669	0.0233473	0.0249028	1	ab	ab	a	b	ab	N	N	N
Escherichia coli GCF_000164295	0.00743682	0.0132719	0.0250647	0.00781111	0.00254009	0.00885136	1	ab	ab	a	b	ab	N	N	N
Senegalimassilia anaerobia GCF_000236865	0.0041915	0.00595468	0.00831503	0.00412505	0.00469346	0.0126584	1	ab	ab	a	b	ab	N	N	N
Bifidobacterium gallicum GCF_000741205	0.00125207	0.00209499	0.00256993	0.0017342	0.00220479	0.00495798	1	ab	ab	a	b	ab	N	N	N
Citrobacter pasteurii ERR2221339	0.00295338	0.00413573	0.00310261	0.000955338	0.00108475	0.0015	1	ab	ab	a	b	a	N	N	N
Risungbinella massiliensis GCF_000942395	0.00232789	0.000769063	0.00214902	0.000789542	0.0021305	0.00332256	1	ab	ab	a	b	a	N	N	N
Clostridium_F niameyense GCF_001243045	0.00226863	0.00145163	0.00238322	0.00105861	0.00207974	0.0182564	1	ab	ab	a	b	a	N	N	N
Faecalibacterium prausnitzii_C ERR1022279	0.433396	0.457808	0.506113	0.390821	0.542092	0.0012383	1	a	ab	ab	a	b	N	N	N
Staphylococcus nepalensis ERR2221195	0.00252484	0.00335403	0.00586928	0.00613355	0.00207386	0.0048108	1	a	ab	a	b	a	N	N	N
Anaerofustis stercorihominis GCF_000154825	0.00168257	0.001439	0.00225773	0.000727451	0.00326166	0.00190586	1	a	ab	a	b	a	N	N	N

## Sheet: Supple Table 7
Supplementary Table 7. Mean of bacterial geneomes changed in female vs. male participants.
Genome ID	Study Day	Female Mean	Male Mean	Mann-Whitney p-value	Benjamini Hochberg q-value	Significance
Acetomicrobium hydrogeniformans GCF_000160455	-5	0.00547831	0.00228877	0.0110306	0.792145	ns
Acutalibacteraceae 15.4	-5	0.212497	0.00017754	0.00525353	0.792145	ns
Bacteroides faecis ERR2221133	-5	0.0260272	0.522964	0.0091691	0.792145	ns
Bacteroides uniformis ERR2221138	-5	0.304044	0.768101	0.0106181	0.792145	ns
Cetobacterium_A somerae GCF_000479045	-5	0.00191838	0.000294652	0.00171895	0.792145	ns
Dialister invisus 67.9	-5	0.0254081	0.275452	0.00167663	0.792145	ns
Enorma massiliensis_A GCF_000321165	-5	0.00377096	0.00246952	0.0101717	0.792145	ns
Enterobacter_A timonensis GCF_900021175	-5	0.00280294	0.000340107	0.00384193	0.792145	ns
Escherichia coli_D ERR2221221	-5	0.00572757	2.13904e-06	0.00956914	0.792145	ns
Escherichia coli_D GCF_000164355	-5	0.000915441	0	0.0078519	0.792145	ns
Escherichia flexneri GCF_000159895	-5	0.00410147	0	0.00191226	0.792145	ns
Escherichia flexneri GCF_000164515	-5	0.00651985	0	0.0078519	0.792145	ns
Faecalicatena torques 110.26	-5	0.00124301	0	0.0078519	0.792145	ns
Flavonifractor plautii GCF_000239295	-5	0.0204382	0.0266102	0.00925564	0.792145	ns
Gabonibacter massiliensis ERR2221378	-5	0.00280662	0.000492513	0.0113445	0.792145	ns
Hafnia paralvei ERR2221402	-5	0.000848162	0.000362567	0.0126893	0.792145	ns
Lactobacillus_H reuteri GCF_000159455	-5	0.00261397	0.000658824	0.0117183	0.792145	ns
Olegusella massiliensis GCF_900078545	-5	0.0012375	0.000232086	0.00701862	0.792145	ns
Roseburia intestinalis ERR2230070	-5	0.0421077	0.25602	0.00946879	0.792145	ns
Ruminococcaceae ERR1022448	-5	0.020761	0.000539037	0.0101602	0.792145	ns
Ruminococcus_E bromii_B 38.30	-5	0.0527294	0.00165668	0.0124322	0.792145	ns
Staphylococcus xylosus ERR2221122	-5	0.00195	0.000500535	0.00529534	0.792145	ns
Streptococcus anginosus ERR2221320	-5	0.0027261	0.000566845	0.010367	0.792145	ns
Streptococcus parasanguinis ERR2221190	-5	0.010146	0.00310856	0.0126899	0.792145	ns
Streptococcus parasanguinis_B ERR2221175	-5	0.0121478	0.00528449	0.0126899	0.792145	ns
Streptococcus timonensis GCF_900095845	-5	0.00266324	0.00151551	0.00827999	0.792145	ns
Acutalibacteraceae ERR1022483	-5	0.00710515	0.000404813	0.0158786	0.792811	ns
Bacillus_O smithii GCF_000238675	-5	0.00425809	0.000537968	0.0147765	0.792811	ns
Lachnospiraceae 116.17	-5	0.000485294	0.0161567	0.0157817	0.792811	ns
Lachnospiraceae 26.4	-5	0.00975404	0.000980749	0.01612	0.792811	ns
Lactobacillus_D curvatus ERR2221163	-5	0.00438934	0.000627807	0.014565	0.792811	ns
Phascolarctobacterium faecium 31.7	-5	0.0047989	0.0630326	0.013214	0.792811	ns
Roseburia intestinalis ERR2221171	-5	0.0571574	0.263173	0.0147765	0.792811	ns
Enterobacter ERR2221156	-5	0.00783199	0.000657754	0.0178368	0.851447	ns
Acutalibacteraceae ERR1022317	-5	0.000861397	0.0190246	0.018476	0.856759	ns
Actinomyces sp900323545 ERR2221356	-5	0.00266728	0.00124064	0.0359457	0.866556	ns
Acutalibacteraceae 100.19	-5	0.00536176	0.000245989	0.0221639	0.866556	ns
Agathobaculum butyriciproducens 54.5	-5	0.00279743	0.0616898	0.0272625	0.866556	ns
Alistipes obesi 11.10	-5	0.0295254	0.00041123	0.0368407	0.866556	ns
Alistipes shahii 22.16	-5	0.376656	0.0763428	0.036445	0.866556	ns
Alistipes_A indistinctus 49.16	-5	0.135905	0.000160428	0.0230436	0.866556	ns
Bacteroides intestinalis 74.8	-5	0.913107	0.0132765	0.0192942	0.866556	ns
Bifidobacterium bifidum 200.12	-5	0.096018	0.0128743	0.0252686	0.866556	ns
Bifidobacterium breve ERR2230051	-5	0.0103989	0.00397914	0.0243131	0.866556	ns
Cedecea davisae GCF_000412335	-5	0.00280404	0.000705882	0.0338194	0.866556	ns
Collinsella aerofaciens_E ERR1022416	-5	0.0306268	0.0108578	0.0358608	0.866556	ns
Corynebacterium amycolatum GCF_000411235	-5	0.0025	0.00114973	0.029663	0.866556	ns
Dorea scindens ERR171273	-5	0.00362794	3.68984e-05	0.023578	0.866556	ns
Duodenibacillus massiliensis 43.20	-5	0.00248713	0.100157	0.0322968	0.866556	ns
Enterobacter ludwigii ERR2221157	-5	0.00730221	0.000959358	0.030376	0.866556	ns
Escherichia coli 112.17	-5	0.00297426	0	0.0275872	0.866556	ns
Escherichia coli 17.19	-5	0.00775	0.00323529	0.0327237	0.866556	ns
Escherichia coli ERR2221250	-5	0.00405772	0	0.0275872	0.866556	ns
Escherichia flexneri GCF_000010385	-5	0.00188713	0	0.0275872	0.866556	ns
Eubacterium_E hallii 63.12	-5	0.045921	0.0156588	0.029663	0.866556	ns
Helicobacter pylori_BU GCF_000345225	-5	0.000126471	0.00035615	0.0313064	0.866556	ns
Klebsiella pneumoniae GCF_000300935	-5	0.00766765	0	0.0275872	0.866556	ns
Klebsiella_A grimontii ERR2221249	-5	0.00480956	0.000891979	0.026356	0.866556	ns
Lachnospiraceae 83.2	-5	0.0016	0.0361251	0.0238193	0.866556	ns
Lactobacillus_C paracasei ERR2221325	-5	0	0.000862567	0.0336229	0.866556	ns
Lactobacillus_H reuteri ERR2221204	-5	0.000161765	0.000433155	0.0322968	0.866556	ns
Massilioclostridium coli ERR2221149	-5	0.0198529	0.0600214	0.0320665	0.866556	ns
Megasphaera sp900066485 ERR1022370	-5	0.0278831	0.0139535	0.0262456	0.866556	ns
Odoribacter splanchnicus 123.5	-5	0.0068261	0.000670588	0.0351622	0.866556	ns
Odoribacter splanchnicus 223.4	-5	0.0304746	0.000695187	0.0368407	0.866556	ns
Parabacteroides distasonis GCF_000162275	-5	0.0739029	0.238868	0.0226841	0.866556	ns
Phascolarctobacterium faecium 76.9	-5	0.03705	0.00108984	0.0339802	0.866556	ns
RUG013 sp001486445 GCF_001486445	-5	0.00652206	0.00268984	0.0278585	0.866556	ns
Streptococcus gordonii GCF_000161955	-5	0.00346949	0.00140963	0.0203607	0.866556	ns
Acutalibacter timonensis GCF_900048895	-5	0.0648809	0.0145187	0.0404498	0.894291	ns
Acutalibacteraceae 9.31	-5	0.0035364	0.0974658	0.0719092	0.894291	ns
Agathobacter faecis ERR2230155	-5	0.119101	0.218006	0.0886224	0.894291	ns
Agathobacter rectale 44.8	-5	0.02815	0.0910053	0.0889352	0.894291	ns
Agathobaculum butyriciproducens 116.21	-5	0.000693015	0.00989947	0.0747472	0.894291	ns
Agathobaculum butyriciproducens 200.23	-5	0.00400772	0.00827219	0.0779571	0.894291	ns
Agathobaculum butyriciproducens 77.5	-5	0.00819706	0.0129257	0.0439624	0.894291	ns
Alistipes obesi GCF_000311925	-5	0.136336	0.0677481	0.0435784	0.894291	ns
Alistipes putredinis 10.37	-5	0.155633	0.00681497	0.0623334	0.894291	ns
Alistipes senegalensis GCF_000312145	-5	0.0426118	0.0356866	0.0797628	0.894291	ns
Alistipes_A 7.31	-5	0.00316728	0.0946209	0.0480558	0.894291	ns
Alistipes_A indistinctus GCF_000231275	-5	0.0124816	0.000634759	0.0428703	0.894291	ns
Anaerostipes hadrus 15.17	-5	0.00899963	0.0001	0.078287	0.894291	ns
Anaerotignum sp001304995 217.24	-5	0.0089136	0.0221759	0.0722322	0.894291	ns
Anaerotruncus colihominis ERR1022453	-5	0.0179485	0.0143807	0.0889352	0.894291	ns
Bacilli 7.8	-5	0.00253493	0.0438856	0.0559861	0.894291	ns
Bacillus_V massiliosenegalensis GCF_000311725	-5	0.00376066	0.00141872	0.0635135	0.894291	ns
Bacteroides cellulosilyticus ERR2230100	-5	0.139224	0.0735754	0.066496	0.894291	ns
Bacteroides uniformis ERR1022271	-5	0.0539636	0.0533107	0.059387	0.894291	ns
Bacteroides_A coprocola GCF_000154845	-5	0.783914	0.78395	0.0884763	0.894291	ns
Bacteroides_B vulgatus 6.5	-5	0.785962	0.236532	0.0793489	0.894291	ns
Barnesiella intestinihominis 64.25	-5	0.00470699	0.101799	0.0760826	0.894291	ns
Bifidobacterium bifidum 47.18	-5	0.115924	0.0166332	0.067836	0.894291	ns
Bifidobacterium bifidum GCF_000273525	-5	0.0817191	0.0161043	0.0522621	0.894291	ns
Bifidobacterium longum GCF_000003135	-5	0.0606621	0.0223561	0.0427344	0.894291	ns
Bifidobacterium longum GCF_000210755	-5	0.053346	0.019169	0.0402662	0.894291	ns
Bifidobacterium longum GCF_000261265	-5	0.0607496	0.00971658	0.0708144	0.894291	ns
Butyricimonas synergistica GCF_900091675	-5	0.0175504	0.000756684	0.0697153	0.894291	ns
Campylobacter_D coli GCF_000146835	-5	0.00390919	0.00058984	0.0797168	0.894291	ns
Clostridium butyricum ERR171264	-5	0.000854044	0.000724064	0.066496	0.894291	ns
Clostridium_M clostridioforme ERR2221111	-5	0.0211621	0.103003	0.0492919	0.894291	ns
Clostridium_M sp000155435 GCF_000155435	-5	0.036286	0.0231786	0.0442714	0.894291	ns
Clostridium_P perfringens ERR2221328	-5	0.000233456	0	0.0861286	0.894291	ns
Collinsella 48.17	-5	0.0378923	0.0159257	0.0692573	0.894291	ns
Collinsella aerofaciens_F ERR1022282	-5	0.0233154	0.0121749	0.0692573	0.894291	ns
Collinsella ihuae GCF_900046475	-5	0.00334853	0.00168128	0.0674582	0.894291	ns
Coprococcus eutactus_A ERR1022346	-5	0.0158754	0.041915	0.0712473	0.894291	ns
Cutibacterium acnes ERR2221340	-5	0.0292162	0.019962	0.0635135	0.894291	ns
Dorea sp000509125 ERR1203939	-5	0.0154184	0.00660267	0.0859444	0.894291	ns
Eggerthella lenta GCF_000191845	-5	0.0113441	0.0034754	0.0593947	0.894291	ns
Emergencia sp900066695 ERR1022419	-5	0.0496724	0.0263797	0.0715071	0.894291	ns
Enorma massiliensis GCF_000311845	-5	0.00902022	0.00507433	0.0512382	0.894291	ns
Enterobacter mori ERR2221114	-5	0.0105132	0.000737433	0.0593838	0.894291	ns
Enterococcus faecalis ERR1204025	-5	0.000222426	1.5508e-05	0.0897559	0.894291	ns
Enterococcus faecalis GCF_000690925	-5	0.00130809	0.000166845	0.0781792	0.894291	ns
Enterococcus_B faecium_B ERR2221332	-5	0.000859559	0.000193583	0.0665629	0.894291	ns
Escherichia coli GCF_000010485	-5	0.000401838	0	0.0861286	0.894291	ns
Escherichia coli GCF_000164295	-5	0.0119853	0.000820856	0.0631604	0.894291	ns
Escherichia coli_D ERR2221398	-5	0.00389044	4.17112e-05	0.078287	0.894291	ns
Escherichia flexneri 110.9	-5	0.00796471	0.000328342	0.0728476	0.894291	ns
Escherichia flexneri 206.11	-5	0.00208676	5.82888e-05	0.0470177	0.894291	ns
Escherichia flexneri ERR2221112	-5	0.00176728	0	0.0493304	0.894291	ns
Escherichia flexneri GCF_000158415	-5	0.00494375	4.0107e-05	0.0601647	0.894291	ns
Escherichia flexneri GCF_000164255	-5	0.00458235	1.60428e-06	0.078287	0.894291	ns
Escherichia flexneri GCF_000164455	-5	0.00476103	4.81283e-05	0.0542258	0.894291	ns
Escherichia flexneri GCF_000164475	-5	0.000592279	5.34759e-07	0.078287	0.894291	ns
Escherichia flexneri GCF_000179095	-5	0.0143423	0	0.0861286	0.894291	ns
Faecalicatena sp900066545 ERR2230065	-5	0.0159265	0.0299257	0.071229	0.894291	ns
Faecalicatena torques 49.40	-5	0.080986	0.000220856	0.0623334	0.894291	ns
Faecalicatena torques 60.3	-5	0.00222904	0	0.0493304	0.894291	ns
Flavonifractor plautii ERR1022446	-5	0.0200103	0.00214866	0.0882814	0.894291	ns
Flavonifractor sp000508885 112.14	-5	0.0220324	0.0222936	0.0697153	0.894291	ns
Flavonifractor sp000508885 GCF_000760655	-5	0.0228996	0.0454733	0.0566941	0.894291	ns
Gemmiger sp003476825 21.7	-5	0.0940132	0.000409626	0.0594636	0.894291	ns
Holdemanella biformis GCF_000156655	-5	0.0355449	0.113679	0.0593947	0.894291	ns
Holdemania sp900120005 101.6	-5	0.00176287	0.014546	0.0634302	0.894291	ns
Lachnospira rogosae ERR1022352	-5	0.00614963	0.0294679	0.0692573	0.894291	ns
Lachnospiraceae 72.3	-5	0.00474191	0.0102914	0.0633064	0.894291	ns
Lachnospirales 16.12	-5	0.000572059	0.126449	0.0714189	0.894291	ns
Massilibacillaceae ERR2221308	-5	0.00206471	0.000600535	0.0483297	0.894291	ns
Massilioclostridium coli GCF_900095865	-5	0.0318816	0.0151332	0.0869754	0.894291	ns
Massilioclostridium methylpentosum GCF_000158655	-5	0.0185728	0.00466043	0.0395036	0.894291	ns
Monoglobales ERR1022311	-5	0.0161143	0.00519251	0.0828269	0.894291	ns
Monoglobales ERR1022449	-5	0.00545993	0.00518717	0.0779571	0.894291	ns
Oscillospiraceae 205.2	-5	0.252669	0.0173155	0.0898148	0.894291	ns
Oscillospiraceae 6.1	-5	0.0185268	3.68984e-05	0.088138	0.894291	ns
Oscillospiraceae 61.12	-5	0.0716228	0.00511765	0.0629575	0.894291	ns
Parabacteroides distasonis 41.23	-5	0.0814085	0	0.0861286	0.894291	ns
Parvimonas micra GCF_000154405	-5	0.00334559	0.000734225	0.0840982	0.894291	ns
Pauljensenia sp000411415 GCF_000411415	-5	0.00472206	0.00396845	0.0796672	0.894291	ns
Pediococcus acidilactici ERR2221316	-5	0.00123529	0.000470588	0.0570362	0.894291	ns
Peptoniphilus_A harei_A ERR2221371	-5	0.00174412	0.000656684	0.0882814	0.894291	ns
Phascolarctobacterium faecium 49.21	-5	0.014668	0	0.0861286	0.894291	ns
Providencia alcalifaciens GCF_000517805	-5	0.000236029	1.17647e-05	0.0897559	0.894291	ns
Risungbinella massiliensis GCF_000942395	-5	0.00364779	0.000408021	0.0642024	0.894291	ns
Ruminococcus 79.16	-5	0.00131544	0.108462	0.0539232	0.894291	ns
Ruminococcus_D bicirculans 47.5	-5	0.0240625	3.04813e-05	0.078287	0.894291	ns
Streptococcus ERR2221353	-5	0.00915882	0.00312567	0.0640804	0.894291	ns
Streptococcus ERR2221360	-5	0.00732096	0.00192193	0.0715071	0.894291	ns
Streptococcus mutans ERR2221288	-5	0.00191287	0.00102086	0.0795789	0.894291	ns
Streptococcus sp000411475 GCF_000411475	-5	0.00323382	0.00160749	0.0442714	0.894291	ns
Succinatimonas hippei GCF_000188195	-5	0.00888824	0.00196898	0.0456264	0.894291	ns
Succinivibrio sp000431835 79.13	-5	0.00273199	0.19201	0.0542173	0.894291	ns
Tyzzerella sp000411335 GCF_000411355	-5	0.00396691	0.00366578	0.0639811	0.894291	ns
Coprococcus eutactus_A 30.23	-5	0	0.0345882	0.092224	0.896285	ns
Coprococcus eutactus_A 64.18	-5	0	0.100146	0.092224	0.896285	ns
Helicobacter pylori_BU GCF_000345645	-5	0	1.06952e-05	0.092224	0.896285	ns
Helicobacter pylori_BU GCF_000346005	-5	0	1.22995e-05	0.092224	0.896285	ns
Holdemania filiformis GCF_000157995	-5	0.0412176	0.0213872	0.0933407	0.901738	ns
Acutalibacteraceae 48.11	-5	0.0258621	0.000205348	0.0983391	0.911423	ns
Agathobaculum butyriciproducens 47.13	-5	0.00551654	0.00920321	0.0997088	0.911423	ns
Bifidobacterium longum GCF_000196575	-5	0.0573456	0.0166738	0.103328	0.911423	ns
Blautia_A wexlerae GCF_000159975	-5	0.124158	0.0913321	0.102907	0.911423	ns
Clostridium_P perfringens ERR2230149	-5	0.000209191	4.27807e-06	0.10254	0.911423	ns
Collinsella 210.27	-5	0.0474669	0.00896952	0.0972826	0.911423	ns
Duodenibacillus massiliensis 80.40	-5	9.55882e-06	0.0179497	0.0967528	0.911423	ns
Enterococcus_B faecium_B GCF_000178235	-5	0.000234559	1.60428e-05	0.10254	0.911423	ns
Faecalicatena torques 125.15	-5	0.00807978	0.000128877	0.10254	0.911423	ns
Gemmiger sp003476825 100.12	-5	0.00604081	0.00321765	0.102267	0.911423	ns
Klebsiella pneumoniae 219.28	-5	0.00324412	4.17112e-05	0.10254	0.911423	ns
Lachnospira rogosae 45.21	-5	0.00179375	0.0315278	0.0967528	0.911423	ns
Roseburia intestinalis ERR1022474	-5	0.0690662	0.263263	0.0972826	0.911423	ns
Roseburia inulinivorans ERR1204035	-5	0.047218	0.0820439	0.0972826	0.911423	ns
Ruminococcus_D bicirculans 10.12	-5	0.154764	0.000514439	0.10254	0.911423	ns
Staphylococcus_A lentus ERR2221130	-5	0.00124265	0.000437433	0.0988655	0.911423	ns
Bacillus_A thuringiensis_J ERR2221302	-5	0.0010739	0.000340642	0.108228	0.911928	ns
Bacteroides_B vulgatus ERR2221276	-5	0.0642191	0.258916	0.110408	0.911928	ns
Bifidobacterium animalis 26.16	-5	0.0314912	0.0178203	0.109706	0.911928	ns
Bifidobacterium longum ERR2230052	-5	0.0646287	0.0246412	0.107687	0.911928	ns
Clostridium_A leptum 13.23	-5	0.0732232	0.0110706	0.109659	0.911928	ns
Coprobacter fastidiosus GCF_000238695	-5	0.138338	0.0746631	0.107531	0.911928	ns
Eisenbergiella tayi ERR1022439	-5	0.0880074	0.0292513	0.109706	0.911928	ns
Fusicatenibacter saccharivorans 37.25	-5	0.192199	0.0908342	0.108714	0.911928	ns
Fusobacterium_A mortiferum GCF_000158195	-5	0.00383493	0.000983422	0.10866	0.911928	ns
Lactobacillus intestinalis ERR2221123	-5	0.00699081	0.000495187	0.10866	0.911928	ns
Listeria grayi GCF_000148995	-5	0.00123787	0.000657219	0.108714	0.911928	ns
Oscillospiraceae 13.26	-5	0.0784434	0.00871444	0.107687	0.911928	ns
Peptoniphilus_A senegalensis GCF_000321025	-5	0.00408676	0.000850267	0.11069	0.911928	ns
Butyrivibrio_A crossotus GCF_000156015	-5	0.00184596	0.00495241	0.112355	0.911961	ns
Escherichia flexneri GCF_000179075	-5	0.00248088	9.03743e-05	0.112355	0.911961	ns
Parabacteroides distasonis ERR2221168	-5	0.313099	0.751888	0.11238	0.911961	ns
Acinetobacter radioresistens GCF_000162115	-5	0.00682096	0.000838503	0.12003	0.915676	ns
Acutalibacteraceae 63.14	-5	0.0143831	0.000269519	0.126291	0.915676	ns
Agathobaculum butyriciproducens 67.6	-5	0.00548199	0.0577845	0.118104	0.915676	ns
Alistipes finegoldii 125.12	-5	0.0952088	0.00305027	0.12304	0.915676	ns
Alistipes finegoldii 211.1	-5	0.0343063	0.0109898	0.122477	0.915676	ns
Alistipes onderdonkii ERR2221102	-5	0.0632349	0.0391631	0.163131	0.915676	ns
Alistipes putredinis 39.10	-5	0.276268	0.00907914	0.116733	0.915676	ns
Alistipes putredinis 42.19	-5	0.482502	0.074154	0.157378	0.915676	ns
Alistipes putredinis 51.3	-5	0.412208	0.115935	0.121205	0.915676	ns
Alistipes timonensis ERR2221390	-5	0.0904871	0.0407647	0.135222	0.915676	ns
Alistipes_A indistinctus ERR2221377	-5	0.0122518	0.00183102	0.163131	0.915676	ns
Anaerostipes hadrus GCF_001405635	-5	0.016821	0.0287556	0.138166	0.915676	ns
Anaerotignum sp000436415 200.20	-5	0.0121151	0.00412834	0.158976	0.915676	ns
Anaerotruncus colihominis ERR2221105	-5	0.0386401	0.045931	0.144856	0.915676	ns
Bacilli 208.42	-5	0.0422103	0.00466096	0.122451	0.915676	ns
Bacteroides cellulosilyticus ERR2221108	-5	0.067086	0.293497	0.136126	0.915676	ns
Bacteroides stercoris ERR1203945	-5	0.713753	1.18755	0.159359	0.915676	ns
Bacteroides_B vulgatus ERR2221206	-5	0.873375	0.394558	0.132071	0.915676	ns
Barnesiella intestinihominis 47.8	-5	0.0392471	0.011662	0.116733	0.915676	ns
Bifidobacterium bifidum ERR1022335	-5	0.073014	0.015538	0.166785	0.915676	ns
Bifidobacterium longum 115.13	-5	0.0220654	0.00849251	0.148101	0.915676	ns
Bifidobacterium longum GCF_000155415	-5	0.0538915	0.0180952	0.157378	0.915676	ns
Butyricicoccus pullicaecorum GCF_000398925	-5	0.0217974	0.00624385	0.166793	0.915676	ns
Christensenellales 11.16	-5	0.00965882	0.000688235	0.160015	0.915676	ns
Citrobacter pasteurii ERR2221339	-5	0.00441213	0.000831551	0.14767	0.915676	ns
Clostridium_J ERR2221361	-5	0.0018489	0.00117273	0.162252	0.915676	ns
Clostridium_Q symbiosum ERR1022380	-5	0.0265397	0.00476257	0.154228	0.915676	ns
Clostridium_Q symbiosum GCF_000466485	-5	0.00160184	0	0.148033	0.915676	ns
Collinsella tanakaei GCF_000225705	-5	0.00294191	0.00122781	0.11986	0.915676	ns
Coprococcus sp900066115 ERR1022278	-5	0.0146474	0.0119674	0.136126	0.915676	ns
Coprococcus_B comes ERR1022427	-5	0.0163007	0.0320727	0.165441	0.915676	ns
Dialister sp000434475 60.27	-5	0.0416629	0.0103134	0.14767	0.915676	ns
Dorea longicatena ERR1022324	-5	0.0641121	0.0424668	0.143315	0.915676	ns
Eisenbergiella tayi GCF_000218405	-5	0.0415765	0.0242316	0.12003	0.915676	ns
Enorma massiliensis ERR1022365	-5	0.00295515	0.000869519	0.115319	0.915676	ns
Enterococcus faecalis ERR2221251	-5	9.52206e-05	0	0.148033	0.915676	ns
Enterococcus faecalis GCF_000148225	-5	2.09559e-05	0.000112834	0.139752	0.915676	ns
Enterococcus_B faecium_B ERR2221317	-5	8.63971e-05	0.000265241	0.13433	0.915676	ns
Erysipelatoclostridium sp003024675 GCF_001078315	-5	0.00371397	0.0066123	0.155478	0.915676	ns
Escherichia coli_D GCF_000164195	-5	0.0160551	0.00430053	0.158976	0.915676	ns
Eubacterium_E hallii ERR1022303	-5	0.0544879	0.0313914	0.166999	0.915676	ns
Eubacterium_G ventriosum 219.22	-5	0.0082125	0.00429465	0.143639	0.915676	ns
Eubacterium_R sp003526845 30.25	-5	0.00284449	0.0180893	0.148968	0.915676	ns
Faecalicatena gnavus ERR171257	-5	0.0363904	0.0157021	0.121205	0.915676	ns
Faecalicatena torques GCF_000153925	-5	0.00485588	0.000481818	0.141538	0.915676	ns
Fermentimonas massiliensis GCF_001282625	-5	0.00216691	0.00118182	0.11986	0.915676	ns
Flavonifractor plautii 102.16	-5	0.0105316	0.00534866	0.165794	0.915676	ns
Fusobacterium animalis GCF_000218655	-5	0.000889706	0.000214973	0.136126	0.915676	ns
Fusobacterium animalis GCF_000479225	-5	0.00114522	0.000241176	0.131424	0.915676	ns
Fusobacterium_A varium_B GCF_000159915	-5	0.00339228	0.0196166	0.138709	0.915676	ns
Gemmiger sp003476825 36.5	-5	0.0730199	0.00421979	0.156031	0.915676	ns
Gemmiger sp003476825 41.17	-5	0.00894118	0.00612246	0.145361	0.915676	ns
Helicobacter pylori_BU GCF_000345045	-5	0.000138971	0.000180214	0.141834	0.915676	ns
Helicobacter pylori_BU GCF_000345205	-5	0.000135662	0.000247059	0.152487	0.915676	ns
Helicobacter pylori_BU GCF_000345605	-5	0.000345956	0.000708021	0.136655	0.915676	ns
Helicobacter_C cinaedi GCF_000349975	-5	0.00501324	0.00175668	0.138166	0.915676	ns
Helicobacter_D canadensis GCF_000162575	-5	0.0102342	0.00468182	0.152355	0.915676	ns
Klebsiella pneumoniae GCF_000238715	-5	0.00598456	0.000378075	0.135222	0.915676	ns
Klebsiella_A oxytoca ERR2221400	-5	0.00221801	8.77005e-05	0.150877	0.915676	ns
Lachnospira sp900316325 22.14	-5	0.036004	0.0137642	0.138038	0.915676	ns
Lachnospiraceae 120.17	-5	0.0134779	0.00284973	0.150965	0.915676	ns
Lachnospiraceae 14.28	-5	0.0388257	0.00770749	0.142017	0.915676	ns
Lachnospiraceae 208.14	-5	0.0136121	0.0188909	0.166793	0.915676	ns
Lachnospiraceae 26.7	-5	0.0112706	0.0029123	0.131284	0.915676	ns
Lachnospiraceae 61.13	-5	0.167533	0.0141818	0.151791	0.915676	ns
Lachnospiraceae 71.2	-5	0.000429412	0.0190048	0.139752	0.915676	ns
Lachnospiraceae ERR2221278	-5	0.0155176	0.00671551	0.145225	0.915676	ns
Lactobacillus iners GCF_000227195	-5	0.00376029	0.000903743	0.162252	0.915676	ns
Lactobacillus_C paracasei GCF_000155515	-5	2.83088e-05	0.000370588	0.139752	0.915676	ns
Lactobacillus_C rhamnosus GCF_000026505	-5	0.00106324	0.000395722	0.164725	0.915676	ns
Lagierella massiliensis GCF_001407835	-5	0.0023261	0.00072139	0.152292	0.915676	ns
Lawsonibacter asaccharolyticus GCF_001244495	-5	0.0318162	0.0242182	0.14767	0.915676	ns
Marvinbryantia formatexigens GCF_000173815	-5	0.00413603	0.00312246	0.14767	0.915676	ns
Odoribacter splanchnicus 14.5	-5	0.0195434	0.000847059	0.126291	0.915676	ns
Odoribacter splanchnicus 50.24	-5	0.0665732	3.52941e-05	0.164634	0.915676	ns
Oscillospiraceae 218.1	-5	0.00135588	0.0578984	0.150965	0.915676	ns
Paenibacillus_A phocaensis GCF_900021165	-5	0.00101985	0.000712834	0.15955	0.915676	ns
Parabacteroides distasonis 44.21	-5	0.00819816	0.0968802	0.127202	0.915676	ns
Parabacteroides distasonis 80.37	-5	0.000349632	0.0231775	0.139752	0.915676	ns
Parabacteroides merdae 115.15	-5	0.0139489	0.166104	0.129633	0.915676	ns
Parasutterella excrementihominis 208.44	-5	0.0146978	0.00368503	0.117348	0.915676	ns
Roseburia inulinivorans ERR1022345	-5	0.0453971	0.0724289	0.166999	0.915676	ns
Ruminococcus_A sp003011855 123.14	-5	0.062493	0.00744759	0.122583	0.915676	ns
Ruminococcus_D bicirculans 15.9	-5	0.0864206	7.64706e-05	0.164634	0.915676	ns
Ruminococcus_D bicirculans 61.10	-5	0.0528081	0.000503209	0.143639	0.915676	ns
Ruminococcus_D bicirculans 76.3	-5	0.0388301	0	0.148033	0.915676	ns
Ruminococcus_D bicirculans ERR1022408	-5	0.00529485	0.00423636	0.140995	0.915676	ns
Ruminococcus_F champanellensis GCF_000210095	-5	0.00500919	0.00164706	0.14424	0.915676	ns
Senegalimassilia anaerobia GCF_000236865	-5	0.00495772	0.00307701	0.159359	0.915676	ns
Streptococcus agalactiae ERR2221321	-5	0.00169669	0.000781283	0.145361	0.915676	ns
Streptococcus pasteurianus 75.4	-5	0.00155221	0.000975401	0.14767	0.915676	ns
Streptococcus salivarius ERR2221359	-5	0.0917559	0.041107	0.14767	0.915676	ns
Sutterella wadsworthensis_B 63.11	-5	0.0815279	0.00961872	0.141967	0.915676	ns
Turicibacter sanguinis ERR2221386	-5	0.00218824	0.000592513	0.128727	0.915676	ns
Veillonella parvula_A GCF_000163715	-5	0.00680404	0.00566257	0.166999	0.915676	ns
Veillonella parvula_A GCF_000163735	-5	0.00726176	0.00586524	0.134072	0.915676	ns
Akkermansia muciniphila_B 49.30	-5	0.156123	1.97861e-05	0.169125	0.916324	ns
Anaerostipes hadrus_A GCF_001404655	-5	0.0661298	0.0304449	0.17107	0.916324	ns
Clostridium tertium ERR2221381	-5	0.000417279	0.000481818	0.171064	0.916324	ns
Collinsella 63.23	-5	0.0551026	0.0111984	0.169204	0.916324	ns
Enterococcus faecalis GCF_000147295	-5	0.000102941	6.52406e-05	0.168649	0.916324	ns
Escherichia flexneri GCF_000164335	-5	0.0137684	0.00121497	0.171003	0.916324	ns
Paraprevotella xylaniphila GCF_000205165	-5	0.0376316	0.0620294	0.17107	0.916324	ns
Agathobacter rectale 103.25	-5	0.022186	0.618645	0.179283	0.920811	ns
Anaerococcus rubeinfantis GCF_001487145	-5	0.0010136	0.00100802	0.174642	0.920811	ns
Anaerostipes hadrus 104.17	-5	0.0705551	0.00361337	0.179283	0.920811	ns
Bacteroides uniformis 49.28	-5	0.416226	0.0664668	0.179283	0.920811	ns
Bacteroides_A plebeius GCF_000187895	-5	1.5573	1.11226	0.174707	0.920811	ns
Bilophila wadsworthia 56.6	-5	0.00496507	0.000529412	0.176221	0.920811	ns
Coprococcus_B comes ERR1022382	-5	0.0361239	0.0171059	0.175759	0.920811	ns
Eubacterium_I ramulus GCF_000469345	-5	0.0830651	0.0501497	0.177857	0.920811	ns
Faecalicatena glycyrrhizinilyticum GCF_000218385	-5	0.0176654	0.0228134	0.177857	0.920811	ns
Faecalicatena torques GCF_000209405	-5	0.00849743	0.00253155	0.175759	0.920811	ns
Lachnospiraceae 10.2	-5	0.0316654	0.00378663	0.17709	0.920811	ns
Lachnospiraceae ERR1022273	-5	0.0334548	0.0622754	0.173455	0.920811	ns
Ruminococcus_C 14.35	-5	0.0337346	0.00832727	0.17451	0.920811	ns
Bacteroides_B vulgatus ERR2221267	-5	0.150715	0.0935882	0.180399	0.922888	ns
Lawsonibacter sp900066645 ERR1022336	-5	0.0027125	0.0023615	0.180825	0.922888	ns
Ruthenibacterium lactatiformans 59.11	-5	0.00793419	0.00477326	0.181987	0.925907	ns
Acutalibacteraceae 44.16	-5	0.0168562	0.0145813	0.194506	0.926252	ns
Agathobacter rectale ERR1022399	-5	0.0971544	0.230492	0.190711	0.926252	ns
Agathobaculum butyriciproducens 56.7	-5	0.0781342	0.0149107	0.208202	0.926252	ns
Anaerotignum sp001304995 40.19	-5	0.0190533	0.00336845	0.202808	0.926252	ns
Anaerotignum sp001304995 ERR2221148	-5	0.0156757	0.0263241	0.187792	0.926252	ns
Bacillus_W jeddahensis GCF_000612625	-5	0.00495515	0.000848663	0.190914	0.926252	ns
Bacteroides ERR2221136	-5	0.134288	0.0831267	0.205832	0.926252	ns
Bacteroides uniformis ERR1203944	-5	0.311784	0.582826	0.185246	0.926252	ns
Bifidobacterium adolescentis 12.28	-5	0.0925588	0.0462321	0.207994	0.926252	ns
Bifidobacterium longum ERR2221141	-5	0.0442232	0.0202182	0.199421	0.926252	ns
Bifidobacterium longum ERR2230133	-5	0.0680099	0.0211283	0.208202	0.926252	ns
Bifidobacterium longum GCF_000261205	-5	0.0630026	0.0121545	0.205832	0.926252	ns
Campylobacter_D upsaliensis GCF_000185345	-5	0.00524669	0.00107273	0.20688	0.926252	ns
Cellulomonas massiliensis GCF_000312005	-5	0.00139228	0.00071123	0.208133	0.926252	ns
Clostridium_M citroniae GCF_000233455	-5	0.0167239	0.00718021	0.193677	0.926252	ns
Collinsella 76.20	-5	0.0311279	0.00835561	0.202808	0.926252	ns
Collinsella ERR2221153	-5	0.0170335	0.00949037	0.188604	0.926252	ns
Coprobacillus cateniformis 44.20	-5	0.00920919	0.00186791	0.19661	0.926252	ns
Coprobacter fastidiosus 216.14	-5	0.0168312	0.0271765	0.184248	0.926252	ns
Corynebacterium afermentans GCF_000403725	-5	0.00167537	0.00149947	0.194506	0.926252	ns
Eggerthellaceae 19.13	-5	0.0320721	0.000545989	0.199729	0.926252	ns
Eisenbergiella massiliensis ERR2221178	-5	0.0563816	0.0507059	0.194506	0.926252	ns
Eubacterium_E hallii 124.4	-5	0.0319018	0.0527198	0.20688	0.926252	ns
Eubacterium_E hallii 24.4	-5	0.0249202	0.0105957	0.210662	0.926252	ns
Eubacterium_E hallii_A 126.6	-5	0.0119456	0.0265545	0.202386	0.926252	ns
Faecalibacterium prausnitzii_K 117.2	-5	0.312505	0.177119	0.212231	0.926252	ns
Fenollaria timonensis GCF_001457835	-5	0.0027011	0.000874866	0.199421	0.926252	ns
Flavonifractor plautii ERR2221213	-5	0.0227754	0.021254	0.190914	0.926252	ns
Fusobacterium_C gonidiaformans GCF_000158835	-5	0.000272426	0.00117647	0.199729	0.926252	ns
Hungatella ERR2230151	-5	0.00262574	0.00205722	0.212231	0.926252	ns
Lachnospira sp000437735 16.1	-5	0.0297625	0.0813519	0.207994	0.926252	ns
Massilibacterium senegalense GCF_001375675	-5	0.00157316	0.000914439	0.194506	0.926252	ns
Megasphaera massiliensis 19.7	-5	0.0195629	0.000906952	0.190643	0.926252	ns
Monoglobales 30.11	-5	0.00326838	0.0174578	0.205697	0.926252	ns
MS4 sp000752215 GCF_000753235	-5	0.00221434	0.00146096	0.194506	0.926252	ns
Nesterenkonia massiliensis GCF_000455245	-5	0.000914706	0.000842781	0.208133	0.926252	ns
Oceanobacillus massiliensis GCF_000285495	-5	0.00153272	0.00327487	0.212231	0.926252	ns
Oxalobacter formigenes_A GCF_000158495	-5	0.0149824	0.000828877	0.208133	0.926252	ns
Parabacteroides johnsonii ERR2230111	-5	0.0798062	0.0882604	0.210662	0.926252	ns
Parabacteroides merdae 110.21	-5	0.0402654	0.00526096	0.192679	0.926252	ns
Paraprevotella clara 121.10	-5	0.00403603	0.119209	0.201866	0.926252	ns
Parasutterella excrementihominis GCF_000144975	-5	0.00784559	0.00242727	0.209814	0.926252	ns
Phascolarctobacterium faecium 62.23	-5	0.0214235	0.00222567	0.202808	0.926252	ns
Proteus mirabilis GCF_000297815	-5	0.00339559	0.000670588	0.183979	0.926252	ns
Providencia alcalifaciens GCF_000173415	-5	0.000504044	0.000240107	0.212302	0.926252	ns
Roseburia hominis 14.18	-5	0.0238202	0.017015	0.189625	0.926252	ns
Roseburia inulinivorans 102.1	-5	0.0459301	0.0235267	0.207994	0.926252	ns
Ruminococcus_D bicirculans ERR1022350	-5	0.0103772	0.00499733	0.211306	0.926252	ns
Staphylococcus epidermidis ERR2221338	-5	0.00243051	0.000473797	0.208202	0.926252	ns
Streptococcus anginosus GCF_000186545	-5	0.00261581	0.000774866	0.207507	0.926252	ns
Sutterella wadsworthensis_B 5.1	-5	0.0436276	0.00206898	0.188877	0.926252	ns
Tidjanibacter inops ERR2221101	-5	0.028275	0.0429973	0.20553	0.926252	ns
Timonella senegalensis GCF_000312125	-5	0.00188125	0.00059893	0.194506	0.926252	ns
Absiella innocuum ERR1022369	-5	0	0.00183102	0.258195	0.931249	ns
Acidaminococcus intestini GCF_000174215	-5	0.00832463	0.0503037	0.243056	0.931249	ns
Acutalibacteraceae 10.39	-5	0.0803044	0.0122711	0.278053	0.931249	ns
Acutalibacteraceae 208.35	-5	0.0274868	0.00987273	0.294213	0.931249	ns
Acutalibacteraceae 49.18	-5	0.0227022	0	0.254026	0.931249	ns
Agathobacter faecis ERR1022321	-5	0.115374	0.0905957	0.226384	0.931249	ns
Akkermansia muciniphila_B 70.12	-5	0.00281691	0.118416	0.245907	0.931249	ns
Alistipes obesi 43.8	-5	0.0185493	0.0367807	0.26388	0.931249	ns
Alistipes onderdonkii 34.15	-5	0.273626	0.0577455	0.294924	0.931249	ns
Alistipes onderdonkii ERR1022461	-5	0.0115471	0.00352193	0.233329	0.931249	ns
Alistipes putredinis 46.3	-5	0.390619	0.336767	0.284559	0.931249	ns
Alistipes putredinis 60.22	-5	0.0920456	0	0.254026	0.931249	ns
Alistipes shahii 26.20	-5	0.126113	0.0356717	0.220654	0.931249	ns
Alistipes shahii ERR2221103	-5	0.133099	0.0691246	0.262754	0.931249	ns
Alistipes_A ihumii 13.22	-5	0.0385827	0.0138861	0.216877	0.931249	ns
Alphaproteobacteria 13.12	-5	0.0671529	0.000773797	0.220654	0.931249	ns
Anaerofustis stercorihominis GCF_000154825	-5	0.0020375	0.00116631	0.294213	0.931249	ns
Anaerosalibacter_A massiliensis GCF_000751555	-5	0.00343346	0.000876471	0.282457	0.931249	ns
Anaerostipes hadrus ERR2221197	-5	0.00855956	0.0165353	0.279729	0.931249	ns
Anaerotruncus rubiinfantis GCF_900078395	-5	0.00443382	0.00358503	0.283287	0.931249	ns
Anaerovoracaceae 79.21	-5	0.0104305	0.0737604	0.265409	0.931249	ns
Aneurinibacillus aneurinilyticus GCF_000466385	-5	0.00572721	0.00123529	0.28864	0.931249	ns
Bacteroides bouchesdurhonensis ERR2221300	-5	0.166342	0.110027	0.226384	0.931249	ns
Bacteroides clarus ERR2230074	-5	0.0497629	0.114232	0.240075	0.931249	ns
Bacteroides uniformis 76.15	-5	0.129644	0.160351	0.251518	0.931249	ns
Bacteroides uniformis ERR1022363	-5	0.338279	0.136467	0.245162	0.931249	ns
Bacteroides uniformis GCF_000185585	-5	0.23302	0.333842	0.271414	0.931249	ns
Bacteroides xylanisolvens GCF_000178215	-5	0.328474	0	0.254026	0.931249	ns
Bacteroides xylanisolvens GCF_000218365	-5	0.407655	0.227952	0.287238	0.931249	ns
Bacteroides_B vulgatus GCF_000186105	-5	0.812481	1.32162	0.2668	0.931249	ns
Barnesiella intestinihominis ERR2221140	-5	0.0393585	0.0873535	0.222694	0.931249	ns
Bifidobacterium adolescentis 15.25	-5	0.181517	0.0232802	0.222672	0.931249	ns
Bifidobacterium bifidum GCF_001025135	-5	0.076911	0.0156417	0.287601	0.931249	ns
Bifidobacterium gallicum GCF_000741205	-5	0.00148787	0.000909091	0.294213	0.931249	ns
Bifidobacterium infantis GCF_000020425	-5	0.00729632	0.00294759	0.256317	0.931249	ns
Bifidobacterium longum 204.10	-5	0.0443445	0.00880802	0.293801	0.931249	ns
Bifidobacterium longum 57.12	-5	0.120514	0.0187337	0.225247	0.931249	ns
Bifidobacterium longum GCF_000196555	-5	0.0335912	0.0174235	0.265409	0.931249	ns
Blastococcus massiliensis GCF_000582785	-5	0.00385331	0.000987701	0.288346	0.931249	ns
Blautia_A sp900066205 ERR1022306	-5	0.0187559	0.0411027	0.257969	0.931249	ns
Blautia_A sp900066355 ERR1022340	-5	0.0825662	0.0901647	0.294213	0.931249	ns
Blautia_A wexlerae ERR1022296	-5	0.109078	0.0825925	0.294213	0.931249	ns
Butyricimonas virosa 35.2	-5	0.0615331	0.0158749	0.271998	0.931249	ns
Christensenellales 49.27	-5	0.180063	0.00211337	0.243938	0.931249	ns
Christensenellales 58.20	-5	0	0.00052246	0.258195	0.931249	ns
Christensenellales 60.10	-5	0.0233404	0.00466845	0.256317	0.931249	ns
Clostridia 214.38	-5	0.145983	0.0243727	0.288419	0.931249	ns
Clostridioides difficile ERR2221225	-5	0.000605147	0.000144385	0.290598	0.931249	ns
Clostridium_B tyrobutyricum ERR2221383	-5	0.00426324	0.000596791	0.246123	0.931249	ns
Clostridium_F niameyense GCF_001243045	-5	0.00322831	0.000872727	0.272026	0.931249	ns
Clostridium_M bolteae 102.11	-5	0	2.19251e-05	0.258195	0.931249	ns
Clostridium_M citroniae GCF_001078435	-5	0.00423199	0.000302674	0.29112	0.931249	ns
Clostridium_M clostridioforme ERR2221183	-5	0.027164	0.014193	0.28864	0.931249	ns
Clostridium_P perfringens ERR1022347	-5	0.00342243	8.50267e-05	0.258235	0.931249	ns
Clostridium_Q symbiosum 206.5	-5	0.00460772	3.90374e-05	0.29112	0.931249	ns
Clostridium_U hiranonis GCF_000156055	-5	0.00185404	0.000660963	0.245907	0.931249	ns
Coprococcus eutactus_A ERR1022301	-5	0.00674375	0.0228492	0.294924	0.931249	ns
Coprococcus sp000154245 12.4	-5	0.181567	0.00015615	0.258235	0.931249	ns
Coprococcus sp900066115 81.17	-5	0.0017636	0.0416845	0.240075	0.931249	ns
Desulfovibrio fairfieldensis 60.1	-5	0.0229007	0.000830481	0.294213	0.931249	ns
Dorea formicigenerans ERR2221255	-5	0.0377787	0.0576075	0.21726	0.931249	ns
Dorea formicigenerans ERR2230157	-5	0.0814684	0.0575524	0.294213	0.931249	ns
Dorea longicatena ERR2230069	-5	0.0633018	0.0386225	0.282457	0.931249	ns
Eggerthellaceae 39.19	-5	0.00458676	0.000229412	0.284862	0.931249	ns
Emergencia timonensis GCF_900086585	-5	0.0267401	0.0291332	0.2668	0.931249	ns
Enterococcus faecalis ERR2221236	-5	4.48529e-05	0	0.254026	0.931249	ns
Enterococcus faecalis GCF_000147495	-5	0.000348529	0.000113369	0.279715	0.931249	ns
Enterococcus faecalis GCF_000159255	-5	0.000657353	0.000136898	0.287535	0.931249	ns
Enterococcus_B faecium_B GCF_000159675	-5	0.000153309	0.000775936	0.243938	0.931249	ns
Enterococcus_D gallinarum GCF_000234175	-5	0.000111029	0.000252406	0.262398	0.931249	ns
Erysipelatoclostridium saccharogumia ERR2221185	-5	0.00288382	0.0119134	0.225247	0.931249	ns
Escherichia coli ERR1203920	-5	0.000478309	1.65775e-05	0.259121	0.931249	ns
Escherichia coli_D GCF_000164315	-5	0.0130191	0.00292513	0.235573	0.931249	ns
Escherichia flexneri 22.7	-5	0.0527967	0.00295668	0.2557	0.931249	ns
Escherichia flexneri GCF_000164555	-5	0.036479	0.00587273	0.245907	0.931249	ns
Eubacterium_E hallii 14.29	-5	0.0567691	0.0140818	0.282457	0.931249	ns
Eubacterium_E hallii_A 32.3	-5	0.00179706	0.0107711	0.222694	0.931249	ns
Eubacterium_F sp003491505 115.24	-5	0.00215184	0.019339	0.292115	0.931249	ns
Eubacterium_G ventriosum ERR2230058	-5	0.0107305	0.0108679	0.283287	0.931249	ns
Eubacterium_R 66.15	-5	0.00307243	0.00160107	0.24213	0.931249	ns
Eubacterium_R sp000436835 5.17	-5	0.138538	0.176331	0.245907	0.931249	ns
Eubacterium_R sp000436835 81.19	-5	0	0.0400439	0.258195	0.931249	ns
Faecalibacterium prausnitzii_C 56.10	-5	0.648563	0.306944	0.250976	0.931249	ns
Faecalibacterium prausnitzii_K GCF_000154385	-5	0.687002	0.397714	0.272026	0.931249	ns
Faecalicatena gnavus GCF_000218465	-5	0.0248669	0.0187422	0.245474	0.931249	ns
Faecalicatena torques ERR1022357	-5	0.028939	0.0154118	0.237412	0.931249	ns
Fusobacterium periodonticum_B GCF_000163935	-5	0.00133382	0.00063262	0.250976	0.931249	ns
Gemmiger sp003476825 39.24	-5	0.0464415	0.00262299	0.229885	0.931249	ns
Helicobacter pylori_BU GCF_000344945	-5	0	4.81283e-06	0.258195	0.931249	ns
Helicobacter pylori_BU GCF_000344965	-5	0	4.81283e-06	0.258195	0.931249	ns
Helicobacter pylori_BU GCF_000344985	-5	0	1.60428e-06	0.258195	0.931249	ns
Helicobacter pylori_BU GCF_000345085	-5	0	1.01604e-05	0.258195	0.931249	ns
Helicobacter pylori_BU GCF_000345105	-5	0	2.13904e-06	0.258195	0.931249	ns
Helicobacter pylori_BU GCF_000345285	-5	0	7.48663e-06	0.258195	0.931249	ns
Helicobacter pylori_BU GCF_000345505	-5	0	3.58289e-05	0.258195	0.931249	ns
Helicobacter pylori_BU GCF_000345545	-5	0	3.20856e-06	0.258195	0.931249	ns
Helicobacter pylori_BU GCF_000345665	-5	0	3.63636e-05	0.258195	0.931249	ns
Helicobacter pylori_BU GCF_000345705	-5	0	7.48663e-06	0.258195	0.931249	ns
Helicobacter pylori_BU GCF_000345725	-5	0	3.20856e-06	0.258195	0.931249	ns
Helicobacter pylori_BU GCF_000346815	-5	0	1.60428e-06	0.258195	0.931249	ns
Helicobacter pylori_BU GCF_000346855	-5	0	5.34759e-07	0.258195	0.931249	ns
Helicobacter_B canis GCF_000507865	-5	0.00293603	0.000639572	0.2668	0.931249	ns
Holdemania massiliensis GCF_000327285	-5	0.0127779	0.00491925	0.225958	0.931249	ns
Intestinibacter bartlettii GCF_001078415	-5	0.00462537	0.00378235	0.255663	0.931249	ns
Klebsiella pneumoniae ERR2221116	-5	0.00315257	0.000161497	0.284862	0.931249	ns
Klebsiella pneumoniae ERR2221372	-5	0.00356434	0.00058984	0.284862	0.931249	ns
Klebsiella pneumoniae GCF_000300955	-5	0.00491103	8.02139e-05	0.258235	0.931249	ns
Klebsiella_A oxytoca ERR2221348	-5	0.00064375	0.000204278	0.289656	0.931249	ns
Kluyvera ERR2221354	-5	0.00207279	0.000706952	0.236218	0.931249	ns
Lachnospira rogosae ERR1022401	-5	0.0199721	0.0463925	0.264306	0.931249	ns
Lachnospira sp000437735 34.20	-5	0.0440702	0.0086262	0.283287	0.931249	ns
Lachnospira sp000437735 46.4	-5	0.0239048	0.00665882	0.264113	0.931249	ns
Lachnospiraceae 21.13	-5	0.0360544	0.0112722	0.28864	0.931249	ns
Lachnospiraceae ERR171282	-5	0.0221923	0.0264594	0.275068	0.931249	ns
Lactobacillus delbrueckii GCF_000192165	-5	0.00508824	0.000876471	0.277574	0.931249	ns
Lactobacillus_C rhamnosus GCF_000160175	-5	5.91912e-05	0.00150321	0.259121	0.931249	ns
Lawsonibacter ERR2230068	-5	0.108592	0.0843508	0.272026	0.931249	ns
Lawsonibacter sp000177015 GCF_000177015	-5	0.0852331	0.0564529	0.272026	0.931249	ns
Marseille-P4683 sp900232885 ERR2221393	-5	0.0309243	0.0169802	0.222672	0.931249	ns
Marvinbryantia sp900066075 ERR1022274	-5	0.0108669	0.0125294	0.250976	0.931249	ns
Odoribacter splanchnicus 40.6	-5	0.0400276	0.00538984	0.255792	0.931249	ns
Oscillospiraceae 110.16	-5	0.0401496	0.0329754	0.231046	0.931249	ns
Parabacteroides distasonis 13.10	-5	0.0201985	0.000517112	0.259121	0.931249	ns
Parabacteroides distasonis 16.5	-5	0.00965368	0.0906893	0.220828	0.931249	ns
Parabacteroides distasonis 9.16	-5	0.00312794	0.102551	0.29112	0.931249	ns
Parabacteroides merdae 33.1	-5	0.092714	0.447592	0.279729	0.931249	ns
Parabacteroides merdae ERR1022364	-5	0.0944805	0.182633	0.243938	0.931249	ns
Parasutterella excrementihominis 60.40	-5	0.0983478	0.016362	0.265263	0.931249	ns
Pediococcus acidilactici ERR2221299	-5	0.000693015	2.8877e-05	0.221509	0.931249	ns
Peptoniphilus_A phoceensis GCF_001517665	-5	0.00187868	0.000707487	0.24213	0.931249	ns
Prevotella copri 60.6	-5	1.57441	1.41615	0.292115	0.931249	ns
Ralstonia pickettii GCF_000227255	-5	0.00450184	0.00284545	0.272026	0.931249	ns
Roseburia inulinivorans ERR1022293	-5	0.049068	0.0641193	0.26658	0.931249	ns
Rubeoparvulum massiliense GCF_001049895	-5	0.00109596	0.000820856	0.272026	0.931249	ns
Ruminiclostridium_E siraeum 60.12	-5	0.245631	1.60428e-05	0.259121	0.931249	ns
Ruminococcaceae 59.7	-5	0.0272614	0.000788235	0.225247	0.931249	ns
Ruminococcus_A sp000437095 84.1	-5	0.0190353	0.071161	0.275068	0.931249	ns
Slackia_A piriformis GCF_000296445	-5	0.00158934	0.00605775	0.250976	0.931249	ns
Sutterella wadsworthensis_A 19.10	-5	0.0378151	0.00068877	0.289656	0.931249	ns
Tyzzerella nexilis ERR171258	-5	0.0591162	0.0234176	0.272026	0.931249	ns
Veillonella atypica GCF_000411535	-5	0.00301985	0.0153941	0.231046	0.931249	ns
Virgibacillus massiliensis GCF_000723585	-5	0.00173162	0.000881818	0.272026	0.931249	ns
Absiella sp000163515 GCF_000242955	-5	0.00139816	0.00424385	0.305639	0.934073	ns
Achromobacter xylosoxidans ERR2221247	-5	0.00252684	0.00106471	0.317532	0.934073	ns
Acutalibacteraceae 19.30	-5	0.105779	0.0259043	0.305115	0.934073	ns
Acutalibacteraceae 63.4	-5	0.0194563	0.000277005	0.313287	0.934073	ns
Agathobaculum butyriciproducens 84.3	-5	0.00018125	0.00249572	0.31999	0.934073	ns
Anaerotruncus rubiinfantis ERR2221396	-5	0.017296	0.0127578	0.310989	0.934073	ns
Bacillus subtilis ERR2221132	-5	0.00150074	0.00125936	0.317532	0.934073	ns
Bacteroides_B vulgatus ERR1022458	-5	0.930137	0.50523	0.311433	0.934073	ns
Blautia_A sp000436615 ERR2230099	-5	0.076071	0.0821952	0.317532	0.934073	ns
Blautia_A sp900066165 ERR2230152	-5	0.0637735	0.0489963	0.311433	0.934073	ns
Clostridium tertium GCF_000158375	-5	0.000557721	0.000366845	0.299671	0.934073	ns
Clostridium_L amazonitimonense GCF_000753355	-5	0.00474154	0.00194866	0.317532	0.934073	ns
Clostridium_P ventriculi ERR1022374	-5	0.00178125	0.0013	0.317532	0.934073	ns
Clostridium_Q sp003024715 ERR2230148	-5	0.0856504	0.0495481	0.317532	0.934073	ns
Collinsella aerofaciens_F ERR1204034	-5	0.0161629	0.0114439	0.302703	0.934073	ns
Coprococcus eutactus_A 8.3	-5	9.96324e-05	0.103578	0.31999	0.934073	ns
Dakarella massiliensis GCF_001182045	-5	0.00438603	0.00220749	0.307558	0.934073	ns
Desulfovibrio fairfieldensis GCF_000145315	-5	0.00100625	0.000216043	0.31911	0.934073	ns
Desulfovibrio piger 108.21	-5	0.016446	0.00858396	0.309056	0.934073	ns
Dorea formicigenerans ERR1022384	-5	0.0108228	0.0149332	0.311174	0.934073	ns
Duodenibacillus massiliensis 222.8	-5	0.00334632	0.0157016	0.31999	0.934073	ns
Eisenbergiella sp900066775 200.2	-5	0.0179761	0.00422995	0.318985	0.934073	ns
Enterococcus faecalis ERR2221234	-5	1.91176e-05	5.13369e-05	0.305639	0.934073	ns
Eubacterium_R sp000434995 11.14	-5	0.0369379	0.00144385	0.317475	0.934073	ns
Gemmiger sp003476825 12.23	-5	0.0475838	0.0320717	0.307558	0.934073	ns
Gemmiger sp003476825 63.16	-5	0.0489857	0.00607487	0.30913	0.934073	ns
Lachnospira sp000437735 54.2	-5	0.00506544	0.0558749	0.303451	0.934073	ns
Lactobacillus_G brevis GCF_001433855	-5	0.00212022	0.00211497	0.311581	0.934073	ns
Negativibacillus sp000435195 110.20	-5	0.00651471	0.00163209	0.319031	0.934073	ns
Odoribacter massiliensis GCF_900091655	-5	0.184388	0.122856	0.307558	0.934073	ns
Odoribacter splanchnicus 105.22	-5	0.0830199	0.016485	0.312319	0.934073	ns
Oscillospiraceae 50.21	-5	0.0321077	0.010923	0.307432	0.934073	ns
Parabacteroides distasonis 100.2	-5	0.0161224	0.00118182	0.313287	0.934073	ns
Parabacteroides merdae 78.18	-5	0.28417	0.142293	0.313287	0.934073	ns
Phascolarctobacterium faecium 4.9	-5	0.07895	0.00421176	0.305115	0.934073	ns
Providencia alcalifaciens GCF_000527295	-5	0.000638235	0.000355615	0.318985	0.934073	ns
Ruminococcaceae 7.10	-5	2.09559e-05	0.0448711	0.31999	0.934073	ns
Ruminococcus_D bicirculans 71.11	-5	0.0125555	0.0591984	0.311433	0.934073	ns
Ruminococcus_E bromii_B 71.15	-5	0.0014636	0.0431567	0.316047	0.934073	ns
Ruminococcus_E sp003526955 54.10	-5	0.0152268	0.0224775	0.31911	0.934073	ns
Ruthenibacterium lactatiformans 60.23	-5	0.0495743	0.00340481	0.307432	0.934073	ns
Terrisporobacter glycolicus_A ERR2221120	-5	0.00206691	0.00180267	0.310989	0.934073	ns
Acutalibacteraceae 10.4	-5	0.0319309	0.00233636	0.326316	0.935148	ns
Agathobacter rectale 29.30	-5	0.0467805	0.260532	0.334442	0.935148	ns
Agathobacter rectale 83.15	-5	0.0406776	0.0910439	0.332902	0.935148	ns
Alistipes obesi 222.14	-5	0.0756096	0.146589	0.334442	0.935148	ns
Anaerococcus sp001182725 GCF_001182725	-5	0.00151544	0.00213102	0.335832	0.935148	ns
Anaerostipes hadrus 112.16	-5	0.00987684	0.00295241	0.338471	0.935148	ns
Anaerostipes hadrus GCF_000185525	-5	0.0126408	0.00830214	0.344558	0.935148	ns
Anaerovoracaceae ERR2221283	-5	0.00199301	0.00112567	0.335848	0.935148	ns
Bacteroides thetaiotaomicron GCF_000159875	-5	0.522057	0.368227	0.34199	0.935148	ns
Bifidobacterium longum GCF_000185665	-5	0.0479213	0.0201139	0.335627	0.935148	ns
Blautia_A massiliensis 78.14	-5	0.0795456	0.0378176	0.331755	0.935148	ns
Blautia_A sp900066145 ERR2230071	-5	0.0597702	0.0420487	0.335848	0.935148	ns
Christensenellales ERR1022455	-5	0.0135816	0.00901818	0.334442	0.935148	ns
Citrobacter portucalensis GCF_000158355	-5	0.00531875	0.00679091	0.335848	0.935148	ns
Clostridioides difficile GCF_000235905	-5	0.0002875	0.000814439	0.342916	0.935148	ns
Clostridium paraputrificum ERR1022373	-5	0.00117096	0.000305882	0.332902	0.935148	ns
Clostridium paraputrificum ERR2230154	-5	0.000349265	0.000529412	0.332902	0.935148	ns
Clostridium_A leptum 25.23	-5	0.0816401	0.0236241	0.34199	0.935148	ns
Clostridium_A leptum 33.16	-5	0.0470985	0.106868	0.329643	0.935148	ns
Clostridium_M clostridioforme GCF_001078445	-5	0.00822647	0.000735294	0.325675	0.935148	ns
Dorea longicatena ERR2221186	-5	0.0694904	0.0390235	0.334442	0.935148	ns
Eggerthellaceae 8.8	-5	0.00184632	0.0308444	0.3269	0.935148	ns
Enterococcus faecalis ERR2221346	-5	2.83088e-05	0.000186096	0.325675	0.935148	ns
Eubacterium_F sp003491505 14.8	-5	0.00634522	0.00232888	0.338471	0.935148	ns
Eubacterium_G ventriosum ERR1203972	-5	0.0136272	0.0221561	0.334442	0.935148	ns
Faecalibacterium prausnitzii_A ERR1022484	-5	0.369092	0.261225	0.34199	0.935148	ns
Intestinimonas massiliensis ERR1022454	-5	0.0219018	0.0173765	0.334442	0.935148	ns
Lachnospira eligens_B 28.17	-5	0.00148456	0.0509134	0.343518	0.935148	ns
Lachnospiraceae 56.2	-5	0.0704162	0.0127294	0.342916	0.935148	ns
Lachnospiraceae 64.14	-5	0.0124452	0.0740813	0.338471	0.935148	ns
Lactobacillus_B ruminis 11.2	-5	0.00121838	0.0140332	0.329215	0.935148	ns
Lactobacillus_C paracasei ERR2221303	-5	0.000448162	0.000969519	0.33686	0.935148	ns
Lactobacillus_C rhamnosus ERR2221226	-5	7.68382e-05	0.00223422	0.325675	0.935148	ns
Murdochiella massiliensis GCF_900059565	-5	0.00157941	0.000585561	0.322864	0.935148	ns
Murdochiella vaginalis GCF_900119705	-5	0.00572794	0.0073	0.34199	0.935148	ns
Muribaculum intestinale ERR2221200	-5	0.00217279	0.00133583	0.343518	0.935148	ns
Oscillospiraceae 219.6	-5	0.209679	0.112647	0.323604	0.935148	ns
Paenisporosarcina_A sp000411295 GCF_000411295	-5	0.00246507	0.00110374	0.34199	0.935148	ns
Ruminococcaceae 209.15	-5	0.0847423	0.116543	0.332902	0.935148	ns
Ruminococcaceae ERR2230059	-5	0.020464	0.0221765	0.334442	0.935148	ns
Ruminococcus_E bromii_B 118.40	-5	0.00624743	0.0323722	0.344558	0.935148	ns
Ruthenibacterium lactatiformans 38.29	-5	0.0269478	0.0116214	0.342195	0.935148	ns
Collinsella sp000763055 GCF_000763055	-5	0.0181103	0.0138578	0.34587	0.93568	ns
Enterobacter cancerogenus GCF_000155995	-5	0.00373529	9.51872e-05	0.345908	0.93568	ns
Blautia_A wexlerae ERR1022377	-5	0.15452	0.138312	0.348386	0.937696	ns
Opitutales 11.13	-5	0.0617493	0.00275508	0.348386	0.937696	ns
Streptococcus equinus GCF_000187265	-5	0.00154816	0.00109679	0.347723	0.937696	ns
Acutalibacteraceae 23.18	-5	0.0553412	0.0137813	0.352503	0.945557	ns
Acutalibacteraceae 49.38	-5	0.15049	0.00450802	0.368202	0.945557	ns
Alistipes onderdonkii 62.9	-5	0.0316176	0.016784	0.360371	0.945557	ns
Alistipes putredinis 6.7	-5	0.0216195	0.00297112	0.362056	0.945557	ns
Alphaproteobacteria 50.8	-5	0.0115522	0.0011861	0.359696	0.945557	ns
Bacteroides fragilis ERR2221298	-5	0.312926	0.449318	0.366038	0.945557	ns
Bacteroides fragilis_A GCF_000157015	-5	0.225686	0.270104	0.360998	0.945557	ns
Bifidobacterium longum 72.13	-5	0.0452842	0.041454	0.35982	0.945557	ns
Bilophila wadsworthia 62.19	-5	0.015571	0.00463155	0.366038	0.945557	ns
Bilophila wadsworthia 72.5	-5	0.00399044	0.0182465	0.365989	0.945557	ns
Blautia_A wexlerae ERR1022471	-5	0.112143	0.100493	0.367573	0.945557	ns
Blautia_A wexlerae GCF_900078295	-5	0.123423	0.0968299	0.367573	0.945557	ns
Butyrivibrio_A crossotus 81.13	-5	0.000191544	0.259035	0.365958	0.945557	ns
Catenibacterium mitsuokai ERR2221198	-5	0.00786985	0.0459893	0.359696	0.945557	ns
Christensenellales 9.19	-5	0.00309632	0.0634091	0.368202	0.945557	ns
Clostridium_M sp001517625 GCF_001517625	-5	0.0315132	0.0360674	0.367573	0.945557	ns
Erysipelatoclostridium ramosum GCF_000239735	-5	0.000726838	0.000264171	0.362792	0.945557	ns
Eubacterium_G ventriosum 62.4	-5	0.0218691	0.00199786	0.365989	0.945557	ns
Fusicatenibacter saccharivorans 215.22	-5	0.0404687	0.0699337	0.368202	0.945557	ns
Intestinibacter bartlettii ERR1022418	-5	0.002975	0.00234599	0.35982	0.945557	ns
Lactobacillus acidophilus GCF_000159715	-5	0.00100772	0.00112086	0.365958	0.945557	ns
Odoribacter splanchnicus 64.4	-5	0.0119835	0.0715	0.359696	0.945557	ns
Oscillibacter sp900066435 ERR1022355	-5	0.0169191	0.00885668	0.366038	0.945557	ns
Phascolarctobacterium_A succinatutens GCF_000188175	-5	0.0443511	0.0155294	0.360557	0.945557	ns
Pseudomonas_E massiliensis GCF_000826105	-5	0.00118309	0.000908021	0.367573	0.945557	ns
Ruminococcus_A sp003011855 ERR1022431	-5	0.0936596	0.0604679	0.360998	0.945557	ns
Ruminococcus_D bicirculans ERR1022485	-5	0.0144643	0.00808449	0.352318	0.945557	ns
Ruminococcus_E bromii_B 65.14	-5	0.00236765	0.00514385	0.365989	0.945557	ns
Sellimonas sp002161525 ERR2221394	-5	0.0322265	0.033416	0.360998	0.945557	ns
Alistipes onderdonkii 70.9	-5	0.031018	0.625956	0.371202	0.946457	ns
Bacillus_AD massilioanorexius GCF_000321185	-5	0.00109926	0.00150374	0.374342	0.946457	ns
Bacteroides fragilis GCF_000162135	-5	0.448329	0.661174	0.373684	0.946457	ns
Clostridium_M clostridioforme ERR2230050	-5	0.0124449	0.00485401	0.371266	0.946457	ns
Coprococcus eutactus_A ERR1022477	-5	0.00194743	0.0130369	0.375551	0.946457	ns
Escherichia coli ERR2221128	-5	0.000627941	7.21925e-05	0.370059	0.946457	ns
Flavonifractor plautii 48.13	-5	0.00224228	0.0043877	0.375551	0.946457	ns
Gemmiger sp003476825 14.9	-5	0.0623213	0.00841176	0.374342	0.946457	ns
Helicobacter_D winghamensis GCF_000158455	-5	0.00449007	0.000491979	0.374269	0.946457	ns
Lactobacillus_C paracasei ERR2221291	-5	6.28676e-05	0.000708556	0.375439	0.946457	ns
Monoglobales 15.24	-5	0.0179695	0.0510316	0.371266	0.946457	ns
Staphylococcus schleiferi GCF_000411275	-5	0.00190478	0.00285829	0.374269	0.946457	ns
Anaerotruncus colihominis ERR171260	-5	0.0129151	0.00129679	0.377422	0.946764	ns
Dakarella 12.27	-5	0.0338	0.00119144	0.377422	0.946764	ns
Monoglobales 116.10	-5	0.00130699	0.0122257	0.377422	0.946764	ns
Acutalibacteraceae 12.14	-5	0.0646596	0.000692513	0.394066	0.953255	ns
Acutalibacteraceae 33.7	-5	0.00108272	0.000199465	0.405219	0.953255	ns
Acutalibacteraceae 36.15	-5	0.0131478	0.0120433	0.387756	0.953255	ns
Acutalibacteraceae 68.12	-5	0.0284529	0.0627765	0.40146	0.953255	ns
Acutalibacteraceae 78.25	-5	0.0692673	0.0210396	0.415237	0.953255	ns
Agathobacter rectale 18.12	-5	0.0167949	0.369105	0.40342	0.953255	ns
Akkermansia muciniphila 62.7	-5	0.00550404	0.00388342	0.385278	0.953255	ns
Alistipes obesi 37.21	-5	0.0771206	0.00283797	0.400892	0.953255	ns
Alistipes obesi 9.11	-5	0.00303897	0.0612925	0.409365	0.953255	ns
Alistipes onderdonkii 208.6	-5	0.0284493	0.00287914	0.405219	0.953255	ns
Bacillus_A thuringiensis_J GCF_000238655	-5	0.00148309	0.00112193	0.41545	0.953255	ns
Bacillus_W rubiinfantis GCF_000752035	-5	0.00415993	0.000968449	0.387611	0.953255	ns
Bacteroides nordii GCF_000382465	-5	0.0549364	0.061193	0.406793	0.953255	ns
Bacteroides uniformis 40.15	-5	0.282553	0.251206	0.414093	0.953255	ns
Bacteroides uniformis ERR1022360	-5	0.330766	0.342528	0.383733	0.953255	ns
Bacteroides uniformis ERR1022412	-5	0.207866	0.264762	0.406793	0.953255	ns
Bacteroides uniformis ERR1022456	-5	0.213539	0.135752	0.383733	0.953255	ns
Barnesiella intestinihominis 30.28	-5	0.0455228	0.151191	0.394861	0.953255	ns
Bifidobacterium adolescentis ERR1022366	-5	0.0690125	0.0482572	0.411495	0.953255	ns
Blautia_A massiliensis ERR1022426	-5	0.0885776	0.0871914	0.394277	0.953255	ns
Blautia_A sp000433815 ERR2221404	-5	0.0192335	0.034577	0.414093	0.953255	ns
Citrobacter freundii ERR2221352	-5	0.00514449	0.00191765	0.401388	0.953255	ns
Clostridium 30.21	-5	0.00880662	0.0210529	0.415237	0.953255	ns
Collinsella stercoris GCF_000156215	-5	0.00192757	0.00163209	0.394277	0.953255	ns
Coprococcus eutactus ERR2221154	-5	0.0334415	0.0495128	0.415237	0.953255	ns
Corynebacterium provencense GCF_900049755	-5	0.00188015	0.00100856	0.387756	0.953255	ns
Dialister sp000434475 11.21	-5	0.0892618	0.0132947	0.415379	0.953255	ns
Dorea scindens GCF_000218425	-5	0.00295956	0.00795348	0.40342	0.953255	ns
Eggerthellaceae 14.4	-5	0.007425	0.000616043	0.409378	0.953255	ns
Eggerthellaceae 49.4	-5	0.0247857	0.00188556	0.387031	0.953255	ns
Eisenbergiella sp900066775 21.4	-5	0.0936533	0.0060123	0.400892	0.953255	ns
Enterococcus faecalis ERR1203928	-5	8.97059e-05	0.000110695	0.405219	0.953255	ns
Enterococcus faecalis ERR2230084	-5	0.000175735	0.000278075	0.405098	0.953255	ns
Erysipelatoclostridium spiroforme GCF_000154805	-5	0.000497426	0.000168984	0.415838	0.953255	ns
Eubacterium_E hallii 220.8	-5	0.0611673	0.0344882	0.394277	0.953255	ns
Eubacterium_F sp003491505 222.6	-5	0.00512426	0.0360283	0.393853	0.953255	ns
Eubacterium_R sp000434995 19.31	-5	0.0393937	0.00969465	0.414093	0.953255	ns
Faecalicatena sp900066545 ERR1022387	-5	0.0337765	0.0340374	0.414093	0.953255	ns
Fusobacterium animalis GCF_000400875	-5	0.000398162	5.02674e-05	0.415838	0.953255	ns
Gordonibacter pamelaeae ERR2221387	-5	0.0175515	0.0116722	0.394277	0.953255	ns
Helicobacter pylori_C GCF_000178935	-5	0.00106728	0.000165775	0.408476	0.953255	ns
Lachnoclostridium_A edouardi ERR2221391	-5	0.0128493	0.00908075	0.415237	0.953255	ns
Lachnospira eligens_B 52.7	-5	0.00294559	0.0615818	0.409365	0.953255	ns
Lachnospira rogosae 51.1	-5	0.0061489	0.0171995	0.40245	0.953255	ns
Lachnospiraceae 26.2	-5	0.0370651	0.00109679	0.405219	0.953255	ns
Lactobacillus_F plantarum GCF_000143745	-5	0.000110662	0.000281818	0.40245	0.953255	ns
Lawsonibacter sp900066825 17.16	-5	0.00207647	0.000864171	0.415838	0.953255	ns
Megasphaera sp900066485 78.22	-5	0.0252518	0.000674866	0.415838	0.953255	ns
Methanobrevibacter_A smithii 59.18	-5	0.044004	0.00958984	0.387684	0.953255	ns
Oscillibacter sp900066435 ERR1022407	-5	0.148319	0.100482	0.394277	0.953255	ns
Paenibacillus_P antibioticophila GCF_000455265	-5	0.00130257	0.000890909	0.387756	0.953255	ns
Paenibacillus_Q ihumii GCF_001403875	-5	0.00271875	0.0147791	0.41545	0.953255	ns
Paraprevotella clara 66.6	-5	0.0319717	0.163513	0.411495	0.953255	ns
Peptoniphilus_C ERR2221395	-5	0.00136029	0.00200481	0.40342	0.953255	ns
Ruminiclostridium_E siraeum 79.12	-5	0.00133419	0.104611	0.40245	0.953255	ns
Ruminococcaceae 222.23	-5	0.0114713	0.0672861	0.405219	0.953255	ns
Ruminococcaceae 23.20	-5	0.0461702	0.0453011	0.41545	0.953255	ns
Ruminococcus_D bicirculans ERR2230101	-5	0.00232647	0.0017984	0.394861	0.953255	ns
Ruminococcus_E bromii_B 8.21	-5	0.00299632	0.0118775	0.405219	0.953255	ns
Ruthenibacterium lactatiformans GCF_000238635	-5	0.0588202	0.0449824	0.394277	0.953255	ns
Sutterella wadsworthensis_B 8.7	-5	0.00270074	0.162857	0.40245	0.953255	ns
Flavonifractor plautii 18.13	-5	0.00194522	0.0205877	0.417213	0.955059	ns
Bacteroides_B vulgatus GCF_000158515	-5	0.552176	0.359558	0.41782	0.955101	ns
Agathobacter faecis 215.16	-5	0.0511603	0.0493294	0.423355	0.958306	ns
Bacteroides xylanisolvens ERR2221366	-5	0.100168	0.269026	0.423355	0.958306	ns
Exiguobacterium ERR2221224	-5	0.00139228	0.000775936	0.422075	0.958306	ns
Fournierella massiliensis GCF_001486665	-5	0.0320632	0.0222556	0.422075	0.958306	ns
Hungatella ERR171272	-5	0.00298419	0.00200695	0.422075	0.958306	ns
Pseudomonas aeruginosa GCF_000233495	-5	0.00187353	0.00223369	0.422075	0.958306	ns
Ruminococcaceae 31.13	-5	0.176194	0.147434	0.423355	0.958306	ns
Alistipes_A ihumii 111.11	-5	0.0255283	0.0133738	0.428406	0.960666	ns
Bacteroides uniformis 224.21	-5	0.198669	0.845886	0.428406	0.960666	ns
Eggerthella lenta GCF_000763035	-5	0.0157735	0.0094893	0.429725	0.960666	ns
Faecalicatena gnavus ERR1022310	-5	0.0276515	0.0196984	0.42909	0.960666	ns
Fusobacterium periodonticum_D GCF_000158215	-5	0.000881618	0.00118021	0.429019	0.960666	ns
Klebsiella pneumoniae ERR2221121	-5	0.00381875	0.000188235	0.427284	0.960666	ns
Lachnospira rogosae 57.7	-5	0.0115257	0.0138032	0.427284	0.960666	ns
Paenibacillus lautus GCF_000204455	-5	0.00148309	0.000589305	0.429725	0.960666	ns
Sutterella wadsworthensis_A 80.15	-5	0.00399926	0.039484	0.428406	0.960666	ns
Acidaminococcus intestini 62.24	-5	0.0069511	0.00606096	0.442033	0.961918	ns
Acutalibacteraceae 106.2	-5	0.0125585	0.00779251	0.480871	0.961918	ns
Acutalibacteraceae 35.17	-5	0.0726349	0.0136348	0.472864	0.961918	ns
Acutalibacteraceae 8.29	-5	0.00594779	0.057193	0.444927	0.961918	ns
Agathobacter rectale 62.25	-5	0.117548	0.0838102	0.431965	0.961918	ns
Agathobacter rectale 67.11	-5	0.0574787	0.294051	0.472932	0.961918	ns
Alistipes 115.4	-5	0.00156471	0.116279	0.444602	0.961918	ns
Alistipes putredinis 215.9	-5	0.0810706	0.216525	0.458797	0.961918	ns
Alistipes shahii 9.13	-5	0.0593963	0.215642	0.462795	0.961918	ns
Alistipes shahii ERR2221376	-5	0.253507	0.195331	0.468528	0.961918	ns
Anaerostipes hadrus GCF_001405715	-5	0.0163379	0.0074123	0.470468	0.961918	ns
Anaerotignum sp000436415 66.10	-5	0.00452132	0.00867701	0.471131	0.961918	ns
Bacillus_D sp000821085 GCF_000821085	-5	0.00261507	0.00146524	0.444211	0.961918	ns
Bacteroides clarus GCF_900129655	-5	0.0136625	0.0536909	0.46439	0.961918	ns
Bacteroides fluxus GCF_000195635	-5	0.0883768	0.0671749	0.440416	0.961918	ns
Bacteroides uniformis ERR2221281	-5	0.514575	0.645587	0.444071	0.961918	ns
Bifidobacterium pseudocatenulatum 30.30	-5	0.051018	0.0646861	0.468528	0.961918	ns
Bilophila wadsworthia 60.4	-5	0.0541989	0.0168663	0.480871	0.961918	ns
Butyricimonas virosa 60.20	-5	0.0532081	0.00544706	0.472824	0.961918	ns
Butyricimonas virosa ERR2221144	-5	0.106816	0.0631717	0.438418	0.961918	ns
Christensenellales 59.1	-5	0.0237504	0.00407059	0.442954	0.961918	ns
Clostridium_P perfringens ERR171255	-5	0.000803676	0.000748663	0.455232	0.961918	ns
Clostridium_Q sp003024715 220.6	-5	0.0282809	0.013615	0.458797	0.961918	ns
Clostridium_Q symbiosum GCF_000189615	-5	0.00256507	0.00137219	0.442033	0.961918	ns
Collinsella 18.15	-5	0.022161	0.0431572	0.443653	0.961918	ns
Collinsella ERR2230078	-5	0.0224353	0.0135492	0.440416	0.961918	ns
Collinsella intestinalis 40.20	-5	0.155598	0.00179947	0.44428	0.961918	ns
Collinsella intestinalis 72.6	-5	0.000463603	0.00459091	0.476577	0.961918	ns
Coprobacter fastidiosus 49.22	-5	0.0833835	0.0173497	0.472824	0.961918	ns
Coprobacter secundus GCF_001403595	-5	0.0439952	0.00455882	0.438418	0.961918	ns
Coprococcus_B comes ERR1022476	-5	0.0746173	0.0610182	0.459113	0.961918	ns
Dakarella 27.18	-5	0.0117562	0.00310321	0.468458	0.961918	ns
Dakarella 72.25	-5	0.00197353	0.0458973	0.472824	0.961918	ns
Desulfitobacterium hafniense GCF_000238035	-5	0.00146434	0.00137219	0.474151	0.961918	ns
Dorea longicatena ERR1022475	-5	0.0628309	0.057384	0.470468	0.961918	ns
Dorea longicatena_B ERR1022428	-5	0.0743268	0.0552802	0.459113	0.961918	ns
Dorea sp001185345 GCF_001185345	-5	0.00983162	0.0186182	0.458495	0.961918	ns
Eggerthella lenta GCF_000185625	-5	0.0118574	0.00899091	0.474016	0.961918	ns
Enterococcus faecalis ERR2221315	-5	4.88971e-05	3.20856e-06	0.448263	0.961918	ns
Enterococcus_D gallinarum ERR2221347	-5	4.11765e-05	0	0.450982	0.961918	ns
Erysipelatoclostridium ramosum 57.4	-5	0.00106985	0.000203743	0.481255	0.961918	ns
Erysipelatoclostridium sp000752095 26.14	-5	0.0349235	0.000708021	0.476577	0.961918	ns
Escherichia coli GCF_000157115	-5	0.000816912	0.000428342	0.442302	0.961918	ns
Eubacterium_G ventriosum GCF_000153885	-5	0.0298	0.0280904	0.472932	0.961918	ns
Eubacterium_R sp000434995 51.7	-5	0.00750294	0.000164706	0.442185	0.961918	ns
Faecalibacterium prausnitzii_C ERR1022279	-5	0.471744	0.377616	0.480871	0.961918	ns
Faecalibacterium prausnitzii_H ERR1022327	-5	0.245676	0.282614	0.480871	0.961918	ns
Faecalicatena faecis ERR1022291	-5	0.129636	0.132009	0.480871	0.961918	ns
Faecalicatena faecis ERR1022325	-5	0.115469	0.103455	0.474016	0.961918	ns
Faecalicatena fissicatena GCF_000190355	-5	0.0124125	0.0240422	0.480871	0.961918	ns
Finegoldia magna_H GCF_000010185	-5	0.00225735	0.000732086	0.480871	0.961918	ns
Fusicatenibacter saccharivorans 84.7	-5	0.0226875	0.0400193	0.458797	0.961918	ns
Fusobacterium animalis GCF_000479285	-5	0.000289338	0	0.450982	0.961918	ns
Fusobacterium polymorphum GCF_000479185	-5	0.000385294	0.000694118	0.472932	0.961918	ns
Gemmiger formicilis 21.19	-5	0.136178	0.0550674	0.444071	0.961918	ns
Gemmiger sp003476825 72.7	-5	0.00418787	0.049808	0.438418	0.961918	ns
Gemmiger variabile GCF_000157955	-5	0.0295923	0.0366433	0.450952	0.961918	ns
Hafnia paralvei GCF_000239255	-5	0.000887868	0.00958182	0.459044	0.961918	ns
Intestinimonas butyriciproducens ERR1022450	-5	0.0533022	0.031969	0.442954	0.961918	ns
Klebsiella_A oxytoca GCF_000527215	-5	0.000327941	0.000209091	0.442033	0.961918	ns
Lachnospira sp000436475 203.11	-5	0.00253676	0.0256021	0.480411	0.961918	ns
Lachnospiraceae 215.19	-5	0.0154783	0.0258952	0.468528	0.961918	ns
Lachnospiraceae 83.4	-5	0.00100147	0.0583882	0.458797	0.961918	ns
Lachnospiraceae ERR1022390	-5	0.0961684	0.0641193	0.450952	0.961918	ns
Lachnospiraceae ERR2230092	-5	0.0419993	0.059292	0.480871	0.961918	ns
Lactobacillus_B animalis ERR2221327	-5	0.000750368	0.000340642	0.474361	0.961918	ns
Lactobacillus_B murinus ERR2221126	-5	0.000202574	0	0.450982	0.961918	ns
Lactobacillus_B salivarius ERR2221323	-5	0.00227279	0.00113743	0.450952	0.961918	ns
Lawsonibacter sp900066645 ERR1022451	-5	0.0243015	0.0369059	0.443653	0.961918	ns
Leuconostoc ERR2221296	-5	0.000641176	0.000947594	0.443378	0.961918	ns
Metakosakonia massiliensis GCF_000321045	-5	0.00216103	0.00131925	0.472932	0.961918	ns
Oscillospiraceae 20.15	-5	0.0868441	0.0217417	0.45388	0.961918	ns
Paenibacillus_U tuaregi GCF_900086655	-5	0.0073886	0.000681283	0.459044	0.961918	ns
Parabacteroides distasonis 48.14	-5	0.0914478	0.00218289	0.442302	0.961918	ns
Parabacteroides distasonis GCF_001078555	-5	0.144089	0.0684123	0.466002	0.961918	ns
Parabacteroides merdae 207.16	-5	0.104657	0.0544642	0.46439	0.961918	ns
Parabacteroides merdae 41.7	-5	0.113622	0.0679021	0.466002	0.961918	ns
Parabacteroides merdae GCF_000154105	-5	0.639711	0.958522	0.472932	0.961918	ns
Parabacteroides sp000436495 12.18	-5	0.0376235	0.00764064	0.462313	0.961918	ns
Parasutterella excrementihominis GCF_000205025	-5	0.00672904	0.00427594	0.476577	0.961918	ns
Providencia alcalifaciens GCF_000527255	-5	0.000114706	5.88235e-06	0.448263	0.961918	ns
Ruminococcus_A sp003011855 ERR1204044	-5	0.0912224	0.0459492	0.450952	0.961918	ns
Ruminococcus_C sp000437175 4.7	-5	0.0591974	0.0117925	0.450952	0.961918	ns
Ruminococcus_D bicirculans 21.9	-5	0.0161382	0.00055508	0.442302	0.961918	ns
Ruminococcus_E sp003526955 30.10	-5	0.00502243	0.0550807	0.466002	0.961918	ns
Senegalimassilia anaerobia 83.1	-5	0.00243125	0.0125519	0.480871	0.961918	ns
Megamonas funiformis GCF_000245775	-5	0.00910147	0.00337701	0.482188	0.962596	ns
Gemmiger sp003476825 30.9	-5	0.00350221	0.0209513	0.484002	0.963847	ns
Roseburia hominis 124.5	-5	0.0154831	0.0226465	0.484002	0.963847	ns
Ruminococcaceae 8.19	-5	0.000892279	0.0629898	0.485536	0.965717	ns
Akkermansia muciniphila 29.4	-5	0.00357721	0.0189412	0.490359	0.96819	ns
Bacteroides xylanisolvens GCF_000163675	-5	0.102271	0.184329	0.490359	0.96819	ns
Campylobacter_A concisus_R GCF_000238755	-5	0.00154191	0.000750267	0.489461	0.96819	ns
Collinsella aerofaciens_F 11.4	-5	0.0915985	0.0103102	0.490359	0.96819	ns
Erysipelatoclostridium sp000752095 68.9	-5	0.000619485	0.0201444	0.488358	0.96819	ns
Eubacterium_G sp000435815 220.7	-5	0.0786618	0.0576529	0.490359	0.96819	ns
Acutalibacteraceae 41.1	-5	0.0605551	0.000860963	0.498888	0.968286	ns
Adlercreutzia 34.9	-5	0.0374195	0.0108273	0.503928	0.968286	ns
Agathobaculum butyriciproducens 207.13	-5	0.0032761	0.00103262	0.497461	0.968286	ns
Alistipes finegoldii 40.14	-5	0.114008	0.0145332	0.501913	0.968286	ns
Alistipes onderdonkii ERR2230093	-5	0.38686	0.209825	0.497313	0.968286	ns
Alistipes shahii 107.18	-5	0.0739463	0.0283369	0.497313	0.968286	ns
Bacteroides ovatus ERR1022457	-5	0.591265	0.379781	0.499749	0.968286	ns
Bacteroides xylanisolvens ERR2230096	-5	0.469903	0.129572	0.497313	0.968286	ns
Bifidobacterium longum 83.3	-5	0.0359364	0.0371086	0.501619	0.968286	ns
Blautia_A sp900066355 ERR2230136	-5	0.059614	0.0621412	0.503994	0.968286	ns
Christensenellales 60.21	-5	0.00522132	0.00264118	0.497313	0.968286	ns
Clostridium baratii ERR1022421	-5	0.00800404	0.00266364	0.503994	0.968286	ns
Clostridium_A leptum GCF_000154345	-5	0.0284665	0.0170086	0.497313	0.968286	ns
Clostridium_P perfringens ERR2221241	-5	0.00031875	0.000185027	0.4943	0.968286	ns
Collinsella intestinalis GCF_000156175	-5	0.0029489	0.000840642	0.497313	0.968286	ns
Dorea longicatena_B 35.11	-5	0.0504835	0.0240471	0.501619	0.968286	ns
Dorea sp900066555 ERR2230109	-5	0.0462926	0.0440519	0.505234	0.968286	ns
Escherichia flexneri GCF_000164235	-5	0.00144743	0.000246524	0.497461	0.968286	ns
Eubacterium_R sp000433975 207.5	-5	0.0145037	0.000197861	0.505919	0.968286	ns
Lachnospira sp000437735 42.14	-5	0.0149173	0.0081877	0.505919	0.968286	ns
Lachnospiraceae 17.14	-5	0.00168272	9.35829e-05	0.497461	0.968286	ns
Lactobacillus_H reuteri GCF_000159475	-5	0.000275	0.00018877	0.505919	0.968286	ns
Megasphaera massiliensis 118.6	-5	0.0022864	0.00414706	0.497313	0.968286	ns
Paraclostridium massiliensis ERR2221219	-5	0.00125919	0.000917112	0.504647	0.968286	ns
Sutterella wadsworthensis_A 51.33	-5	0.0206026	0.0012877	0.498888	0.968286	ns
Thalassobacillus sp001368835 GCF_001368835	-5	0.00254191	0.00247326	0.505234	0.968286	ns
Absiella innocuum GCF_000242175	-5	0.0793654	0.0712444	0.511806	0.973711	ns
Alistipes 118.29	-5	0.00756471	0.0288663	0.510349	0.973711	ns
Erysipelatoclostridium sp003024675 23.15	-5	0.0116636	0.000614439	0.512549	0.973711	ns
Lachnospiraceae 30.26	-5	0.00643272	0.0137872	0.512953	0.973711	ns
Lactobacillus helveticus GCF_000160855	-5	0.000827574	0.000938503	0.511806	0.973711	ns
Phascolarctobacterium faecium 217.22	-5	0.0261217	0.00281658	0.510349	0.973711	ns
Weissella paramesenteroides GCF_000160575	-5	0.00410294	0.0013893	0.511806	0.973711	ns
Acutalibacteraceae 13.8	-5	0.0113353	0.00305989	0.522004	0.974928	ns
Agathobacter rectale 25.12	-5	0.0558982	0.00744652	0.522004	0.974928	ns
Anaerotignum sp001304995 111.36	-5	0.013696	0.0235294	0.520559	0.974928	ns
Bacteroides_A coprophilus GCF_000157915	-5	0.153293	0.116749	0.518955	0.974928	ns
Barnesiella sp003150885 ERR2221365	-5	0.0427912	0.0674358	0.518955	0.974928	ns
Blautia_A wexlerae ERR2230049	-5	0.14468	0.145726	0.521132	0.974928	ns
Caecibacter massiliensis GCF_900095875	-5	0.0061	0.0156134	0.518955	0.974928	ns
Enterococcus faecalis ERR2221223	-5	0.000153676	0.00043369	0.521083	0.974928	ns
Faecalicatena glycyrrhizinilyticum 47.10	-5	0.000752574	0.00533369	0.519585	0.974928	ns
Gemmiger sp003476825 76.4	-5	0.0232908	0.00346471	0.518955	0.974928	ns
Oscillospiraceae 66.12	-5	0.0244357	0.0710995	0.521083	0.974928	ns
Providencia alcalifaciens_A GCF_000527275	-5	0.00119375	0.00073262	0.521132	0.974928	ns
QAMH01 7.2	-5	0.00187463	0.0296021	0.515764	0.974928	ns
Sutterella wadsworthensis_B GCF_000186505	-5	0.0067364	0.00226417	0.522004	0.974928	ns
Phascolarctobacterium faecium 15.14	-5	0.0155529	0.00445775	0.523053	0.975764	ns
Gemmiger sp003476825 65.2	-5	0.000693015	0.00810588	0.523806	0.976048	ns
Bifidobacterium longum 29.14	-5	0.0173312	0.0113513	0.526749	0.980406	ns
Alistipes finegoldii 4.1	-5	0.090557	0.0271898	0.529711	0.981997	ns
Bacteroides clarus ERR2221286	-5	0.110995	0.159129	0.5361	0.981997	ns
Barnesiella intestinihominis 23.7	-5	0.0535386	0.0197251	0.536946	0.981997	ns
Clostridioides difficile ERR1204032	-5	0.000263971	0.000187166	0.536946	0.981997	ns
Clostridium_A leptum 209.21	-5	0.0114989	0.00563048	0.536946	0.981997	ns
Cutibacterium avidum GCF_000413335	-5	0.000877206	0.000602674	0.529711	0.981997	ns
Erysipelatoclostridium sp000752095 200.1	-5	0.018018	0.00128128	0.535369	0.981997	ns
Erysipelatoclostridium sp003024675 21.21	-5	0.0326279	0.0144599	0.5361	0.981997	ns
Eubacterium_F sp003491505 21.3	-5	0.0360669	0.00676845	0.529711	0.981997	ns
Gorillibacterium timonense GCF_001457415	-5	0.00172941	0.000901604	0.537285	0.981997	ns
Lachnospira sp900316325 27.2	-5	0.114244	0.0074754	0.532041	0.981997	ns
Lactobacillus_G hilgardii GCF_000159315	-5	0.000396691	0.000281818	0.533122	0.981997	ns
Lawsonibacter asaccharolyticus 83.5	-5	0.0272636	0.0301086	0.536725	0.981997	ns
Odoribacter splanchnicus 61.14	-5	0.0752176	0.0105695	0.535369	0.981997	ns
Ruminiclostridium_E siraeum 41.12	-5	0.164718	0.0943642	0.537285	0.981997	ns
Ruminococcus_E bromii_B ERR1022486	-5	0.00274265	0.00359198	0.533122	0.981997	ns
Anaerococcus senegalensis GCF_000321005	-5	0.00173603	0.000939572	0.543707	0.985962	ns
Blautia_A obeum ERR2230064	-5	0.0619688	0.0527214	0.543707	0.985962	ns
Lachnospiraceae ERR1022342	-5	0.0607963	0.0708818	0.543707	0.985962	ns
Olsenella sp001457795 GCF_001457795	-5	0.00222647	0.00128449	0.543707	0.985962	ns
Paenibacillus_F sp000411255 GCF_000411255	-5	0.000699265	0.000972727	0.543707	0.985962	ns
Tyzzerella sp000209385 GCF_000209385	-5	0.00459706	0.00263316	0.543707	0.985962	ns
Vitreoscilla massiliensis GCF_001457815	-5	0.00333971	0.00229358	0.543707	0.985962	ns
Catenibacterium sp000437715 80.11	-5	0.00620257	0.0312299	0.547236	0.991255	ns
Eubacterium_R sp000436835 37.24	-5	0.0408397	0.00089893	0.549394	0.992947	ns
Lawsonibacter sp900066825 41.18	-5	0.0193199	0.00599519	0.549394	0.992947	ns
Acutalibacteraceae 45.16	-5	0.0382632	0.0415583	0.553139	0.994061	ns
Bacteroides nordii ERR2221135	-5	0.134694	0.103872	0.553139	0.994061	ns
Bacteroides_B dorei GCF_000162195	-5	0.344029	0.635219	0.552509	0.994061	ns
Blautia_A sp900066335 ERR1022338	-5	0.0642471	0.0800289	0.553139	0.994061	ns
Lachnospiraceae 34.11	-5	0.0323331	0.012361	0.552509	0.994061	ns
Providencia rustigianii GCF_000156395	-5	0.00326103	0.000977005	0.553685	0.994061	ns
Absiella sp000163515 GCF_000163515	-5	0.00499816	0.00929786	0.591639	0.995906	ns
Acidaminococcus intestini 53.17	-5	0.0455779	0.0561727	0.601237	0.995906	ns
Acidaminococcus intestini 83.16	-5	0.00226581	0.0614503	0.603445	0.995906	ns
Acutalibacteraceae 100.10	-5	0.0235246	0.033839	0.579347	0.995906	ns
Acutalibacteraceae 122.10	-5	0.00128493	0.0387155	0.570327	0.995906	ns
Agathobacter faecis 44.6	-5	0.036979	0.555841	0.596645	0.995906	ns
Agathobacter rectale 51.13	-5	0.0381798	0.0290738	0.587576	0.995906	ns
Agathobacter rectale ERR1203958	-5	0.111925	0.0948166	0.603255	0.995906	ns
Alistipes onderdonkii 40.5	-5	0.143664	0.0296909	0.576412	0.995906	ns
Alistipes putredinis 107.17	-5	0.24956	0.0479706	0.569321	0.995906	ns
Alistipes putredinis 8.23	-5	0.0190062	0.133721	0.608506	0.995906	ns
Alistipes putredinis GCF_000154465	-5	0.279258	0.221752	0.585249	0.995906	ns
Alistipes shahii GCF_000210575	-5	0.124425	0.113853	0.569204	0.995906	ns
Anaerococcus hydrogenalis GCF_000173355	-5	0.00110074	0.000656684	0.587203	0.995906	ns
Anaerostipes hadrus 32.5	-5	0.00425331	0.0372043	0.605488	0.995906	ns
Anaerovoracaceae ERR1022334	-5	0.0411827	0.0380695	0.604142	0.995906	ns
Bacillus paralicheniformis ERR2230161	-5	0.000770588	0.000489305	0.563148	0.995906	ns
Bacteroides cellulosilyticus GCF_000158035	-5	0.0242978	0.0407283	0.587576	0.995906	ns
Bacteroides fragilis ERR1203962	-5	0.314982	0.2634	0.582616	0.995906	ns
Bacteroides fragilis GCF_000159855	-5	0.0866011	0.0473807	0.58852	0.995906	ns
Bacteroides sp002491635 ERR2221207	-5	0.0314632	0.0319738	0.591639	0.995906	ns
Bacteroides thetaiotaomicron ERR1022413	-5	0.212761	0.205719	0.567053	0.995906	ns
Bacteroides xylanisolvens GCF_000162155	-5	0.929605	1.35168	0.604308	0.995906	ns
Bacteroides_A sp900066445 ERR1022359	-5	0.0606165	0.0330492	0.556831	0.995906	ns
Bacteroides_B vulgatus 80.10	-5	0.395526	0.334051	0.585249	0.995906	ns
Barnesiella intestinihominis 37.18	-5	0.0481956	0.00175722	0.611166	0.995906	ns
Bifidobacterium adolescentis ERR2221322	-5	0.0653794	0.0507642	0.601237	0.995906	ns
Bifidobacterium angulatum GCF_001025155	-5	0.00504669	0.00375294	0.604308	0.995906	ns
Bifidobacterium longum ERR2221351	-5	0.0479445	0.0208497	0.604142	0.995906	ns
Blautia_A obeum ERR1203955	-5	0.0258246	0.0245519	0.591639	0.995906	ns
Blautia_A sp900066505 ERR1022378	-5	0.0654059	0.0542385	0.610235	0.995906	ns
Christensenellales 12.24	-5	0.079804	0.000233155	0.611166	0.995906	ns
Cloacibacillus evryensis GCF_000238615	-5	0.00949228	0.00143102	0.610235	0.995906	ns
Clostridium_Q symbiosum ERR171274	-5	0.00540735	0.00416791	0.569321	0.995906	ns
Duodenibacillus massiliensis 33.17	-5	0.00548088	0.283557	0.594934	0.995906	ns
Enterococcus_D sp002850555 ERR2221217	-5	0.00123309	0.000653476	0.570209	0.995906	ns
Erysipelatoclostridium ramosum 60.24	-5	0.00142757	0.000736364	0.564482	0.995906	ns
Eubacterium callanderi ERR2221373	-5	0.00815809	0.0139775	0.586689	0.995906	ns
Eubacterium_E hallii 53.8	-5	0.0129853	0.0273567	0.597572	0.995906	ns
Eubacterium_E hallii ERR1022398	-5	0.021039	0.0199995	0.565358	0.995906	ns
Eubacterium_F sp003491505 59.14	-5	0.0424272	0.00755829	0.601237	0.995906	ns
Eubacterium_R sp000436835 7.27	-5	0.000767647	0.077538	0.603868	0.995906	ns
Faecalicatena lactaris GCF_000155205	-5	0.0521673	0.052769	0.587203	0.995906	ns
Faecalicatena torques GCF_000185545	-5	0.0802919	0.0692561	0.604142	0.995906	ns
Flavonifractor plautii GCF_000242155	-5	0.0742088	0.0567257	0.576537	0.995906	ns
Gemmiger formicilis 10.13	-5	0.0735485	0.0284455	0.602418	0.995906	ns
Helicobacter_B macacae GCF_000507845	-5	0.00113897	0.000494652	0.57015	0.995906	ns
Klebsiella variicola GCF_000163075	-5	0.00170662	0.000795722	0.601237	0.995906	ns
Klebsiella_A oxytoca GCF_000527235	-5	0.000186765	0.000671658	0.611166	0.995906	ns
Lachnospira eligens_B ERR1022391	-5	0.0254779	0.0336326	0.601237	0.995906	ns
Lachnospira sp000436475 24.9	-5	0.023575	0.016446	0.569796	0.995906	ns
Lachnospira sp000436475 72.15	-5	0.00485588	0.0328107	0.556831	0.995906	ns
Lachnospiraceae 17.3	-5	0.0221967	0.0264481	0.60381	0.995906	ns
Lachnospiraceae 203.25	-5	0.0271625	0.124429	0.604142	0.995906	ns
Lachnospiraceae 73.5	-5	0.0637066	0.029638	0.576537	0.995906	ns
Lachnospiraceae ERR1022344	-5	0.0270335	0.0301583	0.57015	0.995906	ns
Lachnospiraceae ERR1022386	-5	0.050818	0.0567187	0.576537	0.995906	ns
Lachnospiraceae ERR1022481	-5	0.0329044	0.0397904	0.57015	0.995906	ns
Lactobacillus amylolyticus GCF_001435665	-5	0.00308346	0.000686096	0.576537	0.995906	ns
Leuconostoc mesenteroides ERR2221167	-5	0.000677206	0.0026123	0.57015	0.995906	ns
Listeria innocua GCF_000241405	-5	0.00341066	0.00232086	0.576537	0.995906	ns
Micrococcus luteus ERR2221282	-5	0.0203522	0.0130834	0.610235	0.995906	ns
Nigerium massiliense GCF_000826085	-5	0.000961765	0.0013	0.610235	0.995906	ns
Odoribacter splanchnicus 208.21	-5	0.00917463	0.000379144	0.611166	0.995906	ns
Odoribacter splanchnicus 46.6	-5	0.0337143	0.00202567	0.587782	0.995906	ns
Odoribacter splanchnicus 78.11	-5	0.00915846	0.00559786	0.606654	0.995906	ns
Oscillospirales 208.38	-5	0.0242592	0.00119626	0.587089	0.995906	ns
Parabacteroides distasonis 53.11	-5	0.00560331	0.0433369	0.561534	0.995906	ns
Parabacteroides distasonis ERR1022462	-5	0.035154	0.0398652	0.598457	0.995906	ns
Pediococcus acidilactici GCF_000146325	-5	2.83088e-05	0.00011016	0.603868	0.995906	ns
Peptostreptococcaceae ERR1022375	-5	0.00202868	0.00204599	0.610235	0.995906	ns
Peptostreptococcaceae ERR2221096	-5	0.00530294	0.00269733	0.576537	0.995906	ns
Phascolarctobacterium_A succinatutens 80.26	-5	0.0018375	0.00688663	0.560339	0.995906	ns
Prevotella copri 9.32	-5	1.94142	2.38039	0.576537	0.995906	ns
Prevotella oralis GCF_000413355	-5	0.00285441	0.00369572	0.598457	0.995906	ns
Prevotella salivae GCF_000185845	-5	0.0325695	0.0254888	0.569204	0.995906	ns
Raoultibacter massiliensis 75.2	-5	0.00350331	0.00232781	0.587203	0.995906	ns
Roseburia hominis 114.24	-5	0.0370643	0.0192257	0.597572	0.995906	ns
Roseburia inulinivorans 75.7	-5	0.024111	0.0326674	0.603255	0.995906	ns
Ruminiclostridium_E siraeum ERR1022442	-5	0.0247088	0.0208021	0.602418	0.995906	ns
Ruminococcus_C callidus GCF_000468015	-5	0.0399754	0.0131262	0.576598	0.995906	ns
Ruminococcus_D bicirculans 64.2	-5	0.000337868	0.0728364	0.603868	0.995906	ns
Ruminococcus_E bromii 61.22	-5	0.095811	0.00299893	0.568312	0.995906	ns
Ruminococcus_E sp003526955 7.5	-5	0.000482721	0.0396631	0.603868	0.995906	ns
Slackia_A 82.14	-5	0.0173996	0.0917064	0.586632	0.995906	ns
Streptococcus lutetiensis ERR2230054	-5	0.00209743	0.00148182	0.567053	0.995906	ns
Sutterella 102.25	-5	0.0977596	0.0695481	0.576537	0.995906	ns
Terrisporobacter ERR2221319	-5	0.00263529	0.00259198	0.569796	0.995906	ns
Turicibacter sanguinis ERR2230131	-5	0.00209816	0.00105668	0.560339	0.995906	ns
Turicimonas muris 17.8	-5	0.00114559	0.0354326	0.597572	0.995906	ns
Tyzzerella sp000411335 GCF_000411335	-5	0.0266673	0.0483262	0.576537	0.995906	ns
Victivallales 50.14	-5	0.0577511	0.00500963	0.604252	0.995906	ns
Barnesiella intestinihominis ERR2230085	-5	0.415809	0.505481	0.612589	0.997224	ns
Absiella dolichum GCF_000154285	-5	0.0115596	0.0230904	0.980304	1	ns
Absiella ERR171269	-5	0.023486	0.0168722	0.804824	1	ns
Absiella innocuum GCF_000225685	-5	0.0227121	0.00980107	1	1	ns
Absiella sp000163515 ERR1022417	-5	0.0360188	0.0259187	0.711141	1	ns
Acetatifactor sp900066365 51.21	-5	0.0408577	0.069392	1	1	ns
Acetatifactor sp900066365 ERR2230056	-5	0.143414	0.187959	0.827282	1	ns
Acetatifactor sp900066565 30.7	-5	0.0857676	0.154624	0.669129	1	ns
Acetatifactor sp900066565 69.5	-5	0.059536	0.0472599	0.745223	1	ns
Acetatifactor sp900066565 ERR1203970	-5	0.16149	0.143929	0.752567	1	ns
Acinetobacter fasciculus ERR2221242	-5	0.000660662	0.000846524	0.843408	1	ns
Acinetobacter junii GCF_000162075	-5	0.000393015	0.0027754	0.694653	1	ns
Acutalibacter timonensis 59.22	-5	0.0118563	0.00274813	0.974462	1	ns
Acutalibacteraceae 109.4	-5	0.00457096	0.0123759	0.824163	1	ns
Acutalibacteraceae 14.11	-5	0.0146132	0.00120695	0.719445	1	ns
Acutalibacteraceae 28.27	-5	0.00538713	0.0216914	0.915301	1	ns
Acutalibacteraceae 34.22	-5	0.060418	0.0121631	0.882133	1	ns
Acutalibacteraceae 38.33	-5	0.022411	0.00382674	0.646708	1	ns
Acutalibacteraceae 41.6	-5	0.00812353	0.00193262	0.878572	1	ns
Acutalibacteraceae 52.9	-5	0.008325	0.0919326	0.70158	1	ns
Acutalibacteraceae 54.18	-5	0.0068	0.00625027	0.804824	1	ns
Acutalibacteraceae 58.33	-5	0.158404	0.00304225	0.747653	1	ns
Acutalibacteraceae 80.45	-5	0.00186949	0.151202	0.739817	1	ns
Adlercreutzia 42.15	-5	0.0209312	0.00995882	0.617135	1	ns
Adlercreutzia equolifaciens 200.9	-5	0.00998456	0.00497968	0.70158	1	ns
Adlercreutzia equolifaciens 205.21	-5	0.0235651	0.00702406	0.960129	1	ns
Adlercreutzia equolifaciens 215.20	-5	0.0105673	0.0110668	0.710464	1	ns
Adlercreutzia equolifaciens 59.10	-5	0.0318669	0.00778449	0.666887	1	ns
Adlercreutzia equolifaciens 63.13	-5	0.023429	0.00798182	0.674423	1	ns
Adlercreutzia equolifaciens 76.10	-5	0.0451838	0.00373048	0.897254	1	ns
Adlercreutzia equolifaciens ERR2221192	-5	0.00714007	0.00604759	1	1	ns
Aeromicrobium_A massiliense GCF_000312105	-5	0.00122537	0.000807487	0.748325	1	ns
Agathobacter faecis 48.4	-5	0.0521974	0.0245251	0.861702	1	ns
Agathobacter faecis 51.18	-5	0.100166	0.00916845	0.938912	1	ns
Agathobacter faecis 69.4	-5	0.0511199	0.0656176	0.67759	1	ns
Agathobacter faecis 71.5	-5	0.0222504	0.0594455	0.702296	1	ns
Agathobacter faecis 78.13	-5	0.154108	0.00798717	0.646708	1	ns
Agathobacter rectale 105.1	-5	0.0860515	0.0775171	0.87325	1	ns
Agathobacter rectale 11.19	-5	0.21373	0.0119171	0.978382	1	ns
Agathobacter rectale 120.3	-5	0.123537	0.107251	0.823738	1	ns
Agathobacter rectale 14.3	-5	0.150357	0.0516492	0.938912	1	ns
Agathobacter rectale 21.8	-5	0.0305103	0.104301	0.86792	1	ns
Agathobacter rectale 217.10	-5	0.179553	0.0362176	0.739434	1	ns
Agathobacter rectale 46.1	-5	0.0461901	0.0416701	0.92349	1	ns
Agathobacter rectale 59.9	-5	0.130987	0.0205759	0.831554	1	ns
Agathobacter rectale 81.5	-5	0.0182099	0.0350246	0.926962	1	ns
Agathobacter rectale ERR1022318	-5	0.0837294	0.0897824	0.786048	1	ns
Agathobacter rectale ERR1022482	-5	0.0746805	0.0822428	0.710464	1	ns
Agathobacter rectale ERR2221160	-5	0.125302	0.123264	1	1	ns
Agathobacter rectale ERR2230060	-5	0.102152	0.102814	0.827282	1	ns
Agathobacter sp000434275 ERR2221408	-5	0.0921607	0.10151	0.644755	1	ns
Agathobaculum butyriciproducens 45.13	-5	0.000955882	0.00701123	0.849557	1	ns
Agathobaculum butyriciproducens 59.15	-5	0.00124265	0.00355401	1	1	ns
Agathobaculum butyriciproducens 78.2	-5	0.00434632	0.00156471	0.978788	1	ns
Agathobaculum butyriciproducens 82.18	-5	0.0685544	0.138664	0.901758	1	ns
Agathobaculum butyriciproducens ERR1022440	-5	0.077536	0.0604337	1	1	ns
Agathobaculum butyriciproducens ERR2221177	-5	0.063057	0.0663027	0.644755	1	ns
Agathobaculum sp900291975 ERR1022441	-5	0.0199085	0.0153299	0.692967	1	ns
Akkermansia muciniphila 208.20	-5	0.0126824	0.00234599	0.889778	1	ns
Akkermansia muciniphila 9.28	-5	0.00135331	0.0991364	0.889757	1	ns
Akkermansia muciniphila_B 100.14	-5	0.00377574	0.000395187	0.931929	1	ns
Akkermansia muciniphila_B 58.31	-5	0.103518	0.00150374	0.778707	1	ns
Alistipes ERR2221392	-5	0.0659982	0.114101	0.632921	1	ns
Alistipes finegoldii 205.32	-5	0.144683	0.0437283	0.773447	1	ns
Alistipes finegoldii 213.10	-5	0.0257691	0.0221353	0.765646	1	ns
Alistipes finegoldii 32.4	-5	0.0879971	0.277621	0.836314	1	ns
Alistipes obesi 28.11	-5	0.0296434	0.0324561	1	1	ns
Alistipes onderdonkii 19.11	-5	0.0142893	0.0094893	0.617195	1	ns
Alistipes onderdonkii 214.27	-5	0.0876213	0.0271551	0.797754	1	ns
Alistipes onderdonkii ERR1203947	-5	0.318773	0.191788	0.824004	1	ns
Alistipes onderdonkii GCF_000821285	-5	0.0917346	0.0677583	0.782151	1	ns
Alistipes putredinis 22.17	-5	0.374973	0.0493305	0.842021	1	ns
Alistipes putredinis 26.17	-5	0.288099	0.0478417	0.831554	1	ns
Alistipes putredinis 28.8	-5	0.0148787	0.0953513	0.977285	1	ns
Alistipes putredinis 29.3	-5	0.0179176	0.220907	0.702296	1	ns
Alistipes putredinis 53.6	-5	0.0190908	0.169064	0.773257	1	ns
Alistipes shahii 43.3	-5	0.10237	0.0869043	0.660628	1	ns
Alistipes shahii 61.6	-5	0.0616092	0.0181021	0.642023	1	ns
Alistipes shahii 82.1	-5	0.0465754	0.0632016	0.821014	1	ns
Alistipes sp002358415 ERR2221210	-5	0.00191507	0.00228182	0.767101	1	ns
Alistipes sp900083545 GCF_900083545	-5	0.0602676	0.0641941	0.90054	1	ns
Alistipes timonensis GCF_900107675	-5	0.0192463	0.0061139	0.694653	1	ns
Alistipes_A ihumii 29.7	-5	0.0312574	0.0378102	0.937423	1	ns
Alistipes_A ihumii 58.6	-5	0.0627224	0.00287968	0.846161	1	ns
Alistipes_A ihumii GCF_000321205	-5	0.0720393	0.00127112	0.897254	1	ns
Alistipes_A sp900240235 22.5	-5	0.0340327	0.0179765	1	1	ns
Alistipes_A sp900240235 9.25	-5	0.0301658	0.0646813	0.821014	1	ns
Alphaproteobacteria 50.25	-5	0.0472772	0.00112246	0.785952	1	ns
Anaerobiospirillum_A 80.9	-5	0.00155368	0.0137209	0.842694	1	ns
Anaeroglobus massiliensis GCF_900095855	-5	0.00171875	0.00112032	0.789694	1	ns
Anaerostipes hadrus 113.21	-5	0.00482978	0.141545	0.85465	1	ns
Anaerostipes hadrus 124.19	-5	0.00766213	0.0306711	1	1	ns
Anaerostipes hadrus 14.31	-5	0.0165199	0.0114027	0.80262	1	ns
Anaerostipes hadrus 17.4	-5	0.00328713	0.0346663	0.813798	1	ns
Anaerostipes hadrus 41.25	-5	0.154572	0.0567267	0.639015	1	ns
Anaerostipes hadrus 56.11	-5	0.0773971	0.0113118	0.709825	1	ns
Anaerostipes hadrus 65.4	-5	0.00307353	0.00481979	0.849557	1	ns
Anaerostipes hadrus ERR2221199	-5	0.0514103	0.0500251	0.903538	1	ns
Anaerostipes hadrus GCF_000154545	-5	0.0114643	0.00947219	0.938912	1	ns
Anaerostipes hadrus GCF_000876135	-5	0.0205437	0.0291733	0.785952	1	ns
Anaerostipes hadrus GCF_001404835	-5	0.0174732	0.0167139	0.940814	1	ns
Anaerostipes hadrus_A 36.18	-5	0.121542	0.0393332	0.98021	1	ns
Anaerostipes sp900066705 ERR1022423	-5	0.0144559	0.0248572	0.882294	1	ns
Anaerotignum sp000436415 114.6	-5	0.0124011	0.00224171	0.980255	1	ns
Anaerotignum sp000436415 118.16	-5	0.00686213	0.0170401	0.861103	1	ns
Anaerotignum sp000436415 122.29	-5	0.00452794	0.010062	0.935209	1	ns
Anaerovibrio 81.25	-5	0.00157978	0.0425476	0.711268	1	ns
Bacilli 59.23	-5	0.0213577	0.000918182	0.931929	1	ns
Bacillus paralicheniformis ERR2221106	-5	0.000546324	0.000449198	0.619809	1	ns
Bacillus_X simplex ERR2221243	-5	0.00377353	0.00127326	0.940986	1	ns
Bacteroidales 81.22	-5	0.001475	0.553758	0.656417	1	ns
Bacteroides acidifaciens ERR2221211	-5	0.122066	0.12622	0.823738	1	ns
Bacteroides caccae ERR2221107	-5	0.687815	0.659678	0.752567	1	ns
Bacteroides caccae GCF_000169015	-5	0.331721	0.246241	0.690019	1	ns
Bacteroides cellulosilyticus ERR1022414	-5	0.341933	0.44523	0.669129	1	ns
Bacteroides eggerthii GCF_000155815	-5	0.458313	0.207767	0.958806	1	ns
Bacteroides eggerthii GCF_000273465	-5	1.14797	0.428634	0.636321	1	ns
Bacteroides faecis ERR1022362	-5	0.196005	0.291627	1	1	ns
Bacteroides faecis ERR1204043	-5	0.073104	0.303133	0.937423	1	ns
Bacteroides fragilis ERR2221134	-5	0.0910309	0.0679021	0.876855	1	ns
Bacteroides fragilis ERR2221268	-5	0.122035	0.096108	1	1	ns
Bacteroides fragilis GCF_000218345	-5	0.0995033	0.107849	0.694653	1	ns
Bacteroides intestinalis GCF_000172175	-5	0.275654	0.242372	0.621152	1	ns
Bacteroides oleiciplenus GCF_000315485	-5	0.106212	0.146971	0.692566	1	ns
Bacteroides ovatus ERR1203959	-5	0.890275	1.33266	0.860321	1	ns
Bacteroides ovatus ERR2230063	-5	0.566532	0.975917	0.92096	1	ns
Bacteroides ovatus GCF_000154125	-5	0.436368	2.84698	0.673952	1	ns
Bacteroides ovatus GCF_000157055	-5	0.624458	0.7957	0.940986	1	ns
Bacteroides ovatus GCF_000162555	-5	0.325944	0.613174	0.939886	1	ns
Bacteroides ovatus GCF_000178275	-5	1.29288	0.819899	0.84329	1	ns
Bacteroides ovatus GCF_000218325	-5	0.381417	0.750436	0.98021	1	ns
Bacteroides salyersiae ERR1022329	-5	0.0956996	0.122627	0.743825	1	ns
Bacteroides salyersiae GCF_000381365	-5	0.0894415	0.0468182	0.937423	1	ns
Bacteroides stercoris ERR2230124	-5	1.20992	1.39221	0.710464	1	ns
Bacteroides stercoris GCF_000154525	-5	0.925424	1.13794	0.710464	1	ns
Bacteroides thetaiotaomicron ERR1022331	-5	0.0814294	0.0410824	1	1	ns
Bacteroides thetaiotaomicron ERR2221264	-5	0.350856	0.23402	0.920358	1	ns
Bacteroides thetaiotaomicron ERR2221312	-5	0.386439	0.408801	0.940814	1	ns
Bacteroides uniformis 24.11	-5	0.194763	0.0730299	0.935209	1	ns
Bacteroides uniformis 62.10	-5	0.575508	0.0266332	0.830631	1	ns
Bacteroides uniformis ERR1022322	-5	0.222683	0.192432	0.743825	1	ns
Bacteroides uniformis ERR2221253	-5	0.118447	0.166265	1	1	ns
Bacteroides uniformis GCF_000154205	-5	0.299437	0.216837	0.726384	1	ns
Bacteroides uniformis GCF_000162215	-5	0.148202	0.321286	0.899261	1	ns
Bacteroides xylanisolvens ERR2221139	-5	0.167457	0.312028	0.765646	1	ns
Bacteroides xylanisolvens GCF_001185845	-5	0.347067	0.348243	0.86267	1	ns
Bacteroides_A sp900066455 ERR1022361	-5	0.19485	0.123521	0.804088	1	ns
Bacteroides_B dorei ERR2221252	-5	0.434189	0.625208	0.938912	1	ns
Bacteroides_B dorei GCF_000156075	-5	0.577649	0.639886	0.960583	1	ns
Bacteroides_B dorei GCF_000157075	-5	0.650713	1.28388	0.823738	1	ns
Bacteroides_B dorei GCF_000158335	-5	0.405415	0.725113	0.939886	1	ns
Bacteroides_B vulgatus 62.8	-5	1.06293	0.444134	0.821014	1	ns
Bacteroides_B vulgatus ERR1022358	-5	1.05627	0.688237	0.862857	1	ns
Bacteroides_B vulgatus ERR1022411	-5	1.07945	0.872198	0.92137	1	ns
Bacteroides_B vulgatus ERR1204045	-5	0.840303	0.83634	0.92137	1	ns
Bacteroides_B vulgatus ERR2221254	-5	1.16572	0.858074	0.940959	1	ns
Barnesiella intestinihominis 45.12	-5	0.0229779	0.0528027	0.931929	1	ns
Barnesiella intestinihominis 49.3	-5	0.0239768	0.00666203	0.87283	1	ns
Barnesiella intestinihominis 52.11	-5	0.137233	0.151456	0.911721	1	ns
Barnesiella intestinihominis 7.16	-5	0.120453	0.25741	0.883125	1	ns
Barnesiella intestinihominis GCF_000296465	-5	0.120457	0.0886936	1	1	ns
Beduini ERR2230080	-5	0.00171029	0.000916043	0.804794	1	ns
Beduini massiliensis GCF_000829905	-5	0.00136103	0.000988235	0.85465	1	ns
Bifidobacterium adolescentis 218.33	-5	0.043289	0.252139	0.960129	1	ns
Bifidobacterium adolescentis ERR1022320	-5	0.0438445	0.0282968	0.689207	1	ns
Bifidobacterium adolescentis ERR1203960	-5	0.0365732	0.0411652	0.746295	1	ns
Bifidobacterium adolescentis ERR2221193	-5	0.053968	0.054977	0.821014	1	ns
Bifidobacterium adolescentis ERR2230053	-5	0.0726625	0.0569984	0.784273	1	ns
Bifidobacterium adolescentis ERR2230153	-5	0.07705	0.0496658	0.673952	1	ns
Bifidobacterium breve GCF_000411435	-5	0.00376471	0.0024246	0.627413	1	ns
Bifidobacterium breve GCF_001025175	-5	0.00252721	0.00113155	0.7337	1	ns
Bifidobacterium catenulatum GCF_001025195	-5	0.0636287	0.025269	0.901518	1	ns
Bifidobacterium dentium GCF_000172135	-5	0.00390441	0.00263102	0.752567	1	ns
Bifidobacterium pseudocatenulatum 16.15	-5	0.0618827	0.217657	0.78544	1	ns
Bifidobacterium pseudocatenulatum ERR1022356	-5	0.0541665	0.0570588	0.938912	1	ns
Bifidobacterium pseudocatenulatum ERR1203976	-5	0.0406221	0.0393979	0.737066	1	ns
Bifidobacterium pseudocatenulatum ERR2221142	-5	0.0789743	0.0734102	0.843502	1	ns
Bifidobacterium pseudocatenulatum GCF_000741685	-5	0.0398868	0.0505594	0.917721	1	ns
Bilophila wadsworthia 111.35	-5	0.0235809	0.0103963	0.691444	1	ns
Bilophila wadsworthia 123.9	-5	0.0192298	0.00454011	0.813798	1	ns
Bilophila wadsworthia 41.8	-5	0.0168154	0.00474439	0.894238	1	ns
Bilophila wadsworthia 44.3	-5	0.00396397	0.0419428	1	1	ns
Bilophila wadsworthia 46.11	-5	0.0198059	0.0103722	0.880785	1	ns
Bilophila wadsworthia GCF_000185705	-5	0.00455625	0.00807059	0.619029	1	ns
Bilophila wadsworthia GCF_000224655	-5	0.00439007	0.0106075	0.673242	1	ns
Blautia 57.1	-5	0.0180261	0.00196471	0.861702	1	ns
Blautia hansenii GCF_000209425	-5	0.0246044	0.0330834	0.862857	1	ns
Blautia producta ERR171261	-5	0.00435625	0.0049246	0.903538	1	ns
Blautia sp000432195 ERR2221370	-5	0.01905	0.0153342	0.752567	1	ns
Blautia sp001304935 ERR2221380	-5	0.0120276	0.0113588	1	1	ns
Blautia_A hydrogenotrophica ERR1022315	-5	0.0158857	0.0214674	0.879255	1	ns
Blautia_A hydrogenotrophica GCF_000157975	-5	0.0122607	0.0125829	0.617135	1	ns
Blautia_A massiliensis ERR1022337	-5	0.123023	0.110161	0.789694	1	ns
Blautia_A massiliensis ERR2230130	-5	0.109547	0.0942374	0.680026	1	ns
Blautia_A obeum ERR1022295	-5	0.0531489	0.0531118	0.882294	1	ns
Blautia_A obeum ERR1022339	-5	0.0401401	0.0525027	0.748027	1	ns
Blautia_A obeum ERR1022435	-5	0.0530004	0.0590203	0.674704	1	ns
Blautia_A obeum ERR2230067	-5	0.0147985	0.0167701	0.634845	1	ns
Blautia_A sp900066145 ERR1022294	-5	0.0186261	0.0153005	0.765646	1	ns
Blautia_A sp900066165 ERR1022302	-5	0.0991162	0.103552	1	1	ns
Blautia_A sp900066165 ERR1022424	-5	0.0591941	0.034284	0.940905	1	ns
Blautia_A sp900066165 ERR2221099	-5	0.0703687	0.0784968	0.865261	1	ns
Blautia_A sp900066205 ERR1022275	-5	0.0823176	0.0792775	0.827282	1	ns
Blautia_A sp900066335 ERR2230116	-5	0.0516169	0.0629476	0.669129	1	ns
Blautia_A wexlerae 43.6	-5	0.0910018	0.151184	0.942037	1	ns
Blautia_A wexlerae ERR1022379	-5	0.132636	0.11835	0.644755	1	ns
Blautia_A wexlerae ERR1203942	-5	0.15674	0.143618	0.644755	1	ns
Blautia_A wexlerae ERR2221098	-5	0.123386	0.125285	0.942037	1	ns
Brevibacterium senegalense GCF_000285835	-5	0.00145294	0.0011631	0.827282	1	ns
Butyricimonas sp002161485 104.6	-5	0.0380794	0.0290439	0.632921	1	ns
Butyricimonas virosa 110.11	-5	0.0304426	0.00315668	0.684401	1	ns
Butyricimonas virosa 51.23	-5	0.00881176	0.00390588	0.617195	1	ns
Butyrivibrio_A crossotus 79.37	-5	0.140447	1.8714	0.789694	1	ns
Butyrivibrio_A sp000431815 81.15	-5	0.00254301	0.0308904	0.824004	1	ns
C941 58.36	-5	0.195067	0.00548503	0.980663	1	ns
Catenibacterium sp000437715 10.41	-5	0.0569132	0.0119385	1	1	ns
Christensenella_A timonensis GCF_900087015	-5	0.0233018	0.0232449	0.767136	1	ns
Christensenellales 100.3	-5	0.00310404	0.00135722	0.746378	1	ns
Christensenellales 21.10	-5	0.0137537	0.000625134	0.939453	1	ns
Christensenellales 222.36	-5	0.00340294	0.0138658	0.823738	1	ns
Christensenellales 38.26	-5	0.0402695	0.00299144	0.786048	1	ns
Christensenellales 51.26	-5	0.059386	0.0012262	0.80262	1	ns
Christensenellales 60.33	-5	0.450187	0.114169	0.843502	1	ns
Christensenellales 65.5	-5	0.00155478	0.0828524	0.621152	1	ns
Citrobacter portucalensis GCF_000238735	-5	0.00323603	0.00252299	0.935209	1	ns
Clostridia 59.39	-5	0.0523044	0.0106513	0.862461	1	ns
Clostridioides difficile GCF_000164175	-5	0.0128934	0.0118358	0.882133	1	ns
Clostridium butyricum ERR2221146	-5	0.00150882	0.000516578	0.960601	1	ns
Clostridium celatum GCF_000320405	-5	0.00421801	0.00213048	0.865261	1	ns
Clostridium ERR2221238	-5	0.00222904	0.00104973	0.980313	1	ns
Clostridium ERR2221284	-5	0.00240772	0.00159198	0.74825	1	ns
Clostridium paraputrificum ERR171270	-5	0.00116949	0.00032246	0.979396	1	ns
Clostridium tertium ERR2221152	-5	0.00105699	0.000451872	0.876834	1	ns
Clostridium_A leptum 39.30	-5	0.0106232	0.00882941	0.778707	1	ns
Clostridium_A leptum ERR1022443	-5	0.0103088	0.011754	0.92096	1	ns
Clostridium_E jeddahense GCF_000577335	-5	0.00199191	0.00176791	0.901802	1	ns
Clostridium_F botulinum_A GCF_000155085	-5	0.00198125	0.000836364	0.843479	1	ns
Clostridium_J sp000821305 ERR2221330	-5	0.00642574	0.0105813	0.822009	1	ns
Clostridium_J sp000821305 GCF_000821305	-5	0.00103272	0.00154064	0.813798	1	ns
Clostridium_M 55.2	-5	0.0935849	0.0566893	0.942037	1	ns
Clostridium_M asparagiforme GCF_000158075	-5	0.0248393	0.0223283	0.865261	1	ns
Clostridium_M bolteae 74.6	-5	0.157699	0.0926102	0.71599	1	ns
Clostridium_M bolteae GCF_001078425	-5	0.0217996	0.0256433	0.805087	1	ns
Clostridium_M citroniae ERR1022353	-5	0.0714471	0.047461	0.752567	1	ns
Clostridium_M citroniae ERR2230113	-5	0.000634559	0.00239412	0.660645	1	ns
Clostridium_M clostridioforme ERR1022381	-5	0.000166176	0.00102406	0.700863	1	ns
Clostridium_M clostridioforme ERR2221212	-5	0.0105195	0.00338984	0.861702	1	ns
Clostridium_M clostridioforme GCF_000234155	-5	0.0142772	0.0175091	0.708924	1	ns
Clostridium_M ERR171262	-5	0.0142937	0.0179166	0.86267	1	ns
Clostridium_P perfringens ERR1203922	-5	0.000269485	0.000172727	0.87283	1	ns
Clostridium_P perfringens ERR1204023	-5	0.000193382	0.000281818	0.814043	1	ns
Clostridium_P perfringens ERR1204026	-5	0.000324265	0.000196791	0.677532	1	ns
Clostridium_P perfringens ERR2221290	-5	0.000561765	0.000171658	0.935209	1	ns
Clostridium_P perfringens GCF_000243175	-5	0.000210294	1.28342e-05	0.827107	1	ns
Clostridium_P sp001403635 GCF_001403635	-5	0.00206691	0.00113476	0.903538	1	ns
Clostridium_Q saccharolyticum GCF_000159055	-5	0.0486886	0.047969	0.901668	1	ns
Clostridium_Q sp003024715 43.10	-5	0.0166886	0.0371091	0.861702	1	ns
Clostridium_Q sp003024715 52.1	-5	0.019704	0.061523	0.748027	1	ns
Clostridium_Q symbiosum ERR2221151	-5	0.0344702	0.0314316	1	1	ns
Clostridium_Q symbiosum GCF_000189595	-5	0.0643743	0.0217936	0.638192	1	ns
Clostridium_Q symbiosum GCF_000233515	-5	0.00940368	0.0109422	0.940678	1	ns
Collinsella 64.11	-5	0.0132452	0.0485267	0.84329	1	ns
Collinsella aerofaciens_F 32.10	-5	0.02375	0.0502112	0.652766	1	ns
Collinsella intestinalis 35.12	-5	0.0167875	0.000313904	0.664085	1	ns
Coprobacillus cateniformis GCF_000269565	-5	0.0105217	0.0109888	0.709825	1	ns
Coprococcus eutactus_A 20.2	-5	0.00105662	5.02674e-05	0.821188	1	ns
Coprococcus eutactus_A 51.31	-5	0.00502169	0.00917219	0.935209	1	ns
Coprococcus eutactus_A ERR1022287	-5	0.0198004	0.0251123	0.742044	1	ns
Coprococcus sp000154245 GCF_000154245	-5	0.0372474	0.0235759	0.862795	1	ns
Coprococcus_A catus ERR2230098	-5	0.103813	0.108087	1	1	ns
Coprococcus_B comes ERR1022290	-5	0.0728522	0.0708925	0.827282	1	ns
Coprococcus_B comes ERR1203948	-5	0.0496522	0.14269	0.84329	1	ns
Coprococcus_B comes GCF_000155875	-5	0.0634853	0.0555011	0.71599	1	ns
Corynebacterium ammoniagenes GCF_001941425	-5	0.00359154	0.00152995	0.789694	1	ns
Corynebacterium propinquum ERR2221235	-5	0.00127316	0.00226952	0.674845	1	ns
Cutibacterium acnes ERR2221336	-5	5.69853e-05	3.90374e-05	0.870561	1	ns
Cutibacterium acnes GCF_000233555	-5	0.000507721	4.4385e-05	0.75168	1	ns
Dakarella 205.29	-5	0.0108658	0.000590374	0.765646	1	ns
Dakarella 76.6	-5	0.0257029	0.00467701	0.937423	1	ns
Desulfovibrio fairfieldensis GCF_000224635	-5	0.000666176	0.00073369	0.898347	1	ns
Desulfovibrio piger 51.16	-5	0.0199654	0.0077861	0.901758	1	ns
Desulfovibrio piger GCF_000156375	-5	0.000894485	0.00120963	0.933732	1	ns
Dialister invisus 68.14	-5	0.0683088	0.270907	0.822009	1	ns
Dorea formicigenerans ERR1203975	-5	0.0521864	0.0504583	0.865261	1	ns
Dorea formicigenerans GCF_000169235	-5	0.0426463	0.0280508	0.901518	1	ns
Dorea formicigenerans GCF_000225745	-5	0.0538423	0.0429139	0.789694	1	ns
Dorea longicatena ERR1204063	-5	0.102086	0.069669	0.71599	1	ns
Dorea longicatena_B 113.1	-5	0.0397015	0.0784476	0.784273	1	ns
Dorea scindens GCF_000154505	-5	0.0231276	0.0343877	0.674704	1	ns
Dorea sp900066555 ERR1022276	-5	0.0396651	0.0444834	0.71599	1	ns
Dorea sp900066555 ERR1022388	-5	0.0024114	0.00995187	0.719445	1	ns
Dorea sp900066765 ERR1022434	-5	0.0153511	0.0182294	0.669129	1	ns
Duodenibacillus 27.15	-5	0.0199548	0.000982353	0.901787	1	ns
Duodenibacillus massiliensis 23.19	-5	0.101965	0.0315856	0.942037	1	ns
Dysgonomonas gadei GCF_000213555	-5	0.00594596	0.00159893	0.656909	1	ns
Dysgonomonas mossii GCF_000213575	-5	0.00139632	0.00129465	1	1	ns
Edwardsiella tarda GCF_000163955	-5	0.000797059	0.00116043	0.644755	1	ns
Eggerthellaceae 111.7	-5	0.00389669	0.000690909	0.764216	1	ns
Eggerthellaceae 14.7	-5	0.00825441	0.00205936	0.960637	1	ns
Eggerthellaceae 49.36	-5	0.0313945	0.00853529	0.786016	1	ns
Eggerthellaceae 60.17	-5	0.00789669	0.00432299	0.940905	1	ns
Eisenbergiella massiliensis GCF_000466465	-5	0.0158787	0.0196128	1	1	ns
Eisenbergiella sp900066775 ERR1022436	-5	0.0740724	0.0744048	0.644755	1	ns
Eisenbergiella sp900066775 ERR1203952	-5	0.0857768	0.0689064	0.789694	1	ns
Eisenbergiella tayi GCF_000820745	-5	0.019857	0.00105187	0.646708	1	ns
Emergencia timonensis ERR2221277	-5	0.000970588	0.000250267	0.870561	1	ns
Enterococcus faecalis ERR2221203	-5	0.000140809	5.82888e-05	1	1	ns
Enterococcus faecalis ERR2221228	-5	8.05147e-05	5.45455e-05	0.760331	1	ns
Enterococcus faecalis GCF_000147455	-5	0.00034375	0.000336898	0.783313	1	ns
Enterococcus faecalis GCF_000147475	-5	0.000207721	1.60428e-05	0.827107	1	ns
Enterococcus faecalis GCF_000148065	-5	0.000160662	0.000137433	1	1	ns
Enterococcus faecalis GCF_000159275	-5	8.56618e-05	3.90374e-05	0.786214	1	ns
Enterococcus_B faecium ERR2221309	-5	0.00138713	0.000168449	0.67759	1	ns
Enterococcus_B faecium ERR2221310	-5	0.00125404	0.000712299	0.7337	1	ns
Enterococcus_C massiliensis GCF_001050095	-5	0.00112059	0.000611765	0.692656	1	ns
Enterococcus_D gallinarum ERR2221324	-5	0.000774265	0.000483957	0.669129	1	ns
Enterococcus_D gallinarum ERR2221362	-5	0.000269485	0.000233155	0.974462	1	ns
Erysipelatoclostridium ramosum 33.2	-5	0.000746691	0.00823797	0.865427	1	ns
Erysipelatoclostridium ramosum ERR1203924	-5	0.000984926	0.000408556	0.821188	1	ns
Erysipelatoclostridium ramosum ERR171271	-5	0.00176471	0.00112834	0.702296	1	ns
Erysipelatoclostridium ramosum ERR2221239	-5	0.00144596	0.000557754	0.87283	1	ns
Erysipelatoclostridium ramosum GCF_000154485	-5	0.00165515	0.000266845	0.709272	1	ns
Erysipelatoclostridium ramosum GCF_000158555	-5	0.000620956	0.000218717	0.974462	1	ns
Erysipelatoclostridium ramosum GCF_000244855	-5	0.0174154	0.0258503	0.674845	1	ns
Erysipelatoclostridium sp000752095 15.6	-5	0.00163088	0.0012508	0.669313	1	ns
Erysipelatoclostridium sp000752095 16.14	-5	0.0172404	0.0955364	0.765953	1	ns
Erysipelatoclostridium sp000752095 211.12	-5	0.0200228	0.00204813	0.936423	1	ns
Erysipelatoclostridium sp000752095 30.2	-5	0.00283713	0.0125053	1	1	ns
Erysipelatoclostridium sp000752095 72.1	-5	0.00686618	0.0144289	1	1	ns
Erysipelatoclostridium sp000752095 ERR1022333	-5	0.0228129	0.0210561	0.882276	1	ns
Erysipelatoclostridium sp000752095 ERR1022368	-5	0.00304228	0.00480053	0.807324	1	ns
Erysipelatoclostridium sp000752095 ERR1022464	-5	0.00362096	0.00745722	0.656401	1	ns
Erysipelatoclostridium sp000752095 ERR1203963	-5	0.00825699	0.0100027	0.958806	1	ns
Erysipelatoclostridium sp000752095 ERR2230108	-5	0.00327757	0.0057615	0.85465	1	ns
Erysipelatoclostridium sp003024675 45.11	-5	0.00195331	0.0318342	0.617847	1	ns
Erysipelatoclostridium sp003024675 ERR1022332	-5	0.00435662	0.00422032	0.979122	1	ns
Erysipelatoclostridium spiroforme ERR2221240	-5	0.020993	0.0252417	0.942037	1	ns
Escherichia coli GCF_000164495	-5	0.012846	0.00203102	0.9798	1	ns
Escherichia coli GCF_000164615	-5	0.0867423	0.0359818	0.940959	1	ns
Eubacterium_E hallii 40.8	-5	0.0543967	0.0182759	0.778707	1	ns
Eubacterium_E hallii ERR1022351	-5	0.0363246	0.0505545	0.656909	1	ns
Eubacterium_E hallii ERR1022480	-5	0.0361599	0.0569225	0.636321	1	ns
Eubacterium_E hallii_A 209.18	-5	0.0310901	0.0592455	0.711141	1	ns
Eubacterium_E hallii_A ERR1022478	-5	0.0272419	0.0380102	0.71599	1	ns
Eubacterium_F sp003491505 37.9	-5	0.0812165	0.0121273	0.940814	1	ns
Eubacterium_G sp000434315 ERR2221161	-5	0.0170452	0.0160481	0.656401	1	ns
Eubacterium_G sp000434315 ERR2230114	-5	0.0245018	0.0253636	0.979122	1	ns
Eubacterium_G sp000435815 16.6	-5	0.0153272	0.0345695	0.722989	1	ns
Eubacterium_G ventriosum 105.9	-5	0.00979228	0.00332139	0.931929	1	ns
Eubacterium_G ventriosum 114.7	-5	0.00799375	0.000353476	0.659487	1	ns
Eubacterium_G ventriosum 208.31	-5	0.0108559	0.00302727	0.797754	1	ns
Eubacterium_G ventriosum 212.15	-5	0.0148456	0.0221326	0.726384	1	ns
Eubacterium_G ventriosum 77.11	-5	0.0105055	0.0093123	0.938912	1	ns
Eubacterium_I ramulus ERR1022349	-5	0.0535103	0.0429545	0.901758	1	ns
Eubacterium_I sp900066595 ERR1022402	-5	0.017064	0.0130406	0.939886	1	ns
Eubacterium_M 14.19	-5	0.00379044	0.00042139	0.664085	1	ns
Eubacterium_R sp000433975 58.34	-5	0.104735	0.001	1	1	ns
Eubacterium_R sp000436835 44.27	-5	0.00399522	0.0392882	0.911721	1	ns
Exiguobacterium_A ERR2221363	-5	0.000854779	0.000606417	0.748213	1	ns
Faecalibacterium prausnitzii_C ERR2221188	-5	0.460388	0.377397	0.680026	1	ns
Faecalibacterium prausnitzii_D 41.22	-5	0.622092	0.509443	0.680026	1	ns
Faecalibacterium prausnitzii_D GCF_000166035	-5	0.57908	0.562448	0.827282	1	ns
Faecalicatena contorta_B ERR1022392	-5	0.0148504	0.0315524	0.881683	1	ns
Faecalicatena contorta_B GCF_001244405	-5	0.00147463	0.00245775	0.937423	1	ns
Faecalicatena faecis ERR1203943	-5	0.120041	0.136306	0.729736	1	ns
Faecalicatena glycyrrhizinilyticum 74.2	-5	0.0150952	0.00756203	0.645042	1	ns
Faecalicatena gnavus ERR1203926	-5	0.0188724	0.0294016	0.652766	1	ns
Faecalicatena gnavus GCF_000169475	-5	0.0417353	0.0333909	1	1	ns
Faecalicatena lactaris 115.16	-5	0.0196949	0.0300027	0.876855	1	ns
Faecalicatena lactaris 220.1	-5	0.0768265	0.0289775	0.906379	1	ns
Faecalicatena sp000509105 ERR2221158	-5	0.0108938	0.00642299	0.767136	1	ns
Faecalicatena sp001487105 ERR1022305	-5	0.0501184	0.0605166	0.960583	1	ns
Faecalicatena sp001487105 GCF_001487105	-5	0.00213603	0.00228342	0.637542	1	ns
Faecalicatena torques ERR1022304	-5	0.0577243	0.0490882	0.729378	1	ns
Flaviflexus massiliensis GCF_001375495	-5	0.00245809	0.00384973	0.804058	1	ns
Flavonifractor plautii 41.9	-5	0.0212195	0.0123123	0.936423	1	ns
Flavonifractor plautii ERR2221305	-5	0.022732	0.0214963	0.823738	1	ns
Fusicatenibacter saccharivorans 105.26	-5	0.0215801	0.00709358	0.941962	1	ns
Fusicatenibacter saccharivorans 120.21	-5	0.173942	0.143199	0.901518	1	ns
Fusicatenibacter saccharivorans 204.5	-5	0.0860592	0.053516	0.773447	1	ns
Fusicatenibacter saccharivorans 36.23	-5	0.0258559	0.0261027	0.977285	1	ns
Fusicatenibacter saccharivorans ERR1022307	-5	0.103886	0.114483	0.865261	1	ns
Fusicatenibacter saccharivorans ERR1022400	-5	0.0563426	0.0748257	0.980145	1	ns
Fusicatenibacter saccharivorans ERR1022437	-5	0.0838846	0.0955706	0.980313	1	ns
Fusobacterium animalis GCF_000158275	-5	0.000149632	1.3369e-05	0.75168	1	ns
Fusobacterium animalis GCF_000218645	-5	9.30147e-05	5.08021e-05	0.88423	1	ns
Fusobacterium animalis GCF_000479245	-5	0.00015625	2.78075e-05	0.75168	1	ns
Fusobacterium polymorphum GCF_000523555	-5	0.000567279	0.000897861	0.78544	1	ns
Fusobacterium vincentii GCF_000162235	-5	0.000920956	0.000999465	0.92096	1	ns
Fusobacterium vincentii GCF_000163915	-5	0.000779779	0.000664706	0.879255	1	ns
Fusobacterium_A ulcerans GCF_000158315	-5	0.000586029	0.000829947	0.669129	1	ns
Fusobacterium_A ulcerans GCF_000242995	-5	0.000526103	0.000436898	0.933732	1	ns
Fusobacterium_C gonidiaformans GCF_000158235	-5	0.00427463	0.00126845	0.782151	1	ns
Gabonibacter massiliensis GCF_001487125	-5	0.0043364	0.00201283	0.980663	1	ns
Gemmiger formicilis 223.9	-5	0.0291066	0.0385016	0.800121	1	ns
Gemmiger formicilis 26.5	-5	0.0680732	0.0270455	0.67089	1	ns
Gemmiger formicilis 35.16	-5	0.0655713	0.0251952	0.664085	1	ns
Gemmiger formicilis 59.13	-5	0.0292099	0.0356733	0.921262	1	ns
Gemmiger formicilis 72.18	-5	0.0179783	0.068784	0.861702	1	ns
Gemmiger formicilis ERR1203953	-5	0.0718191	0.0599567	0.752567	1	ns
Gemmiger sp003476825 10.24	-5	0.0185993	0.00646096	0.958806	1	ns
Gemmiger sp003476825 18.5	-5	0.00135368	0.0169583	0.670532	1	ns
Gemmiger sp003476825 203.6	-5	0.00185551	0.00694652	0.724636	1	ns
Gemmiger sp003476825 213.2	-5	0.00124375	0.0091369	0.797754	1	ns
Gemmiger sp003476825 29.20	-5	0.00190956	0.0239155	0.657364	1	ns
Gemmiger sp003476825 51.2	-5	0.00589412	0.00162674	0.892226	1	ns
Gemmiger sp003476825 52.5	-5	0.0006875	0.00959412	0.754128	1	ns
Gemmiger sp003476825 54.8	-5	0.00384706	0.00805027	0.85235	1	ns
Gracilibacillus massiliensis GCF_001458115	-5	0.00153787	0.00149893	0.980663	1	ns
Gracilibacillus timonensis GCF_900086715	-5	0.00114853	0.00112246	0.692967	1	ns
Helicobacter pylori_BU GCF_000345065	-5	0.00128419	0.000264706	0.785407	1	ns
Helicobacter pylori_BU GCF_000345165	-5	0.000663603	0.000572727	0.729338	1	ns
Helicobacter pylori_BU GCF_000345265	-5	0.000397794	0.000371123	0.842694	1	ns
Helicobacter pylori_BU GCF_000345585	-5	1.47059e-06	2.6738e-06	0.785947	1	ns
Helicobacter pylori_BU GCF_000345685	-5	0.000889706	0.000441711	0.636321	1	ns
Helicobacter pylori_C GCF_000213135	-5	0.000394118	0.000551872	1	1	ns
Helicobacter_D pullorum GCF_000155495	-5	0.000416912	0.000254011	0.807324	1	ns
Intestinibacter bartlettii ERR1022395	-5	0.00192132	0.00283743	0.97962	1	ns
Intestinibacter bartlettii GCF_000154445	-5	0.0100537	0.00739144	0.748362	1	ns
Intestinimonas massiliensis ERR171285	-5	0.00648199	0.0124497	0.756625	1	ns
Intestinimonas massiliensis GCF_001244995	-5	0.0144596	0.0133112	0.747653	1	ns
Kallipyga gabonensis GCF_001286805	-5	0.00123934	0.0010385	0.827282	1	ns
Klebsiella pneumoniae ERR2221115	-5	0.00209522	0.000523529	1	1	ns
Klebsiella pneumoniae ERR2221118	-5	0.00232757	0.000283957	0.878572	1	ns
Klebsiella variicola ERR2221297	-5	0.00247132	0.000470588	0.756625	1	ns
Klebsiella_A oxytoca ERR2221287	-5	0.000748529	0.000422995	0.979945	1	ns
Kurthia massiliensis GCF_000285555	-5	0.00160037	0.00110374	0.903538	1	ns
Lachnoclostridium sp900078195 GCF_900078195	-5	0.00327463	0.00292353	0.843502	1	ns
Lachnospira eligens 224.3	-5	0.00440882	0.00921604	0.724636	1	ns
Lachnospira eligens_B 15.16	-5	0.0290371	0.00281337	0.865427	1	ns
Lachnospira eligens_B 20.6	-5	0.0957812	0.00628075	0.709272	1	ns
Lachnospira eligens_B 39.14	-5	0.0514783	0.00400267	0.931929	1	ns
Lachnospira eligens_B 76.16	-5	0.0570816	0.0151283	0.974462	1	ns
Lachnospira eligens_B ERR1022394	-5	0.0318658	0.037362	0.65523	1	ns
Lachnospira eligens_B ERR1204071	-5	0.0565037	0.0573417	0.942037	1	ns
Lachnospira rogosae 10.1	-5	0.0271243	0.0132209	0.773257	1	ns
Lachnospira sp900316325 208.7	-5	0.0239004	0.0130476	0.706123	1	ns
Lachnospiraceae 14.10	-5	0.0323599	0.00645989	1	1	ns
Lachnospiraceae 14.26	-5	0.0421761	0.029916	0.752567	1	ns
Lachnospiraceae 20.21	-5	0.0793614	0.0366053	0.903538	1	ns
Lachnospiraceae 205.4	-5	0.0275732	0.0170824	0.71763	1	ns
Lachnospiraceae 4.5	-5	0.0294346	0.00223102	0.685401	1	ns
Lachnospiraceae 5.4	-5	0.00446507	0.00238021	0.85465	1	ns
Lachnospiraceae 62.12	-5	0.0113368	0.012854	0.776342	1	ns
Lachnospiraceae 75.8	-5	0.0206985	0.00515668	0.711274	1	ns
Lachnospiraceae 79.3	-5	0.00979338	0.0624786	0.78544	1	ns
Lachnospiraceae 8.25	-5	0.0245331	0.0687364	0.849557	1	ns
Lachnospiraceae ERR1022272	-5	0.044946	0.0545005	1	1	ns
Lachnospiraceae ERR1022277	-5	0.0177114	0.0138299	0.940905	1	ns
Lachnospiraceae ERR1022289	-5	0.0587713	0.0506722	0.942037	1	ns
Lachnospiraceae ERR1022343	-5	0.0291864	0.0289444	0.65523	1	ns
Lachnospiraceae ERR1022405	-5	0.0342691	0.0286781	0.862461	1	ns
Lachnospiraceae ERR1203967	-5	0.0739838	0.0499225	0.901758	1	ns
Lachnospiraceae ERR1204062	-5	0.0383824	0.0375086	0.980304	1	ns
Lachnospiraceae ERR2221369	-5	0.00960441	0.0095107	0.980663	1	ns
Lachnospiraceae ERR2221389	-5	0.0112864	0.0337123	0.785952	1	ns
Lachnospiraceae ERR2230076	-5	0.0398989	0.038908	0.942037	1	ns
Lachnospiraceae ERR2230083	-5	0.0472879	0.0385406	1	1	ns
Lachnospiraceae ERR2230115	-5	0.0324489	0.0366834	0.674704	1	ns
Lachnospiraceae ERR2230144	-5	0.0671338	0.0598834	1	1	ns
Lachnospirales 61.24	-5	0.0647967	0.0229551	0.752567	1	ns
Lactobacillus gasseri_A ERR1203930	-5	0.000805515	0.000238503	0.759147	1	ns
Lactobacillus gasseri_A ERR2221406	-5	0.000748529	0.000704278	0.67224	1	ns
Lactobacillus johnsonii ERR2221124	-5	0.000927206	0.000880749	0.789694	1	ns
Lactobacillus ultunensis GCF_000159415	-5	0.00111838	0.000513904	0.639168	1	ns
Lactobacillus_B animalis ERR2221280	-5	0.00129412	0.000873262	0.819746	1	ns
Lactobacillus_B murinus ERR2221125	-5	0.000136029	9.30481e-05	0.870561	1	ns
Lactobacillus_B ruminis 37.23	-5	0.0563489	0.00298503	0.648575	1	ns
Lactobacillus_B ruminis 77.15	-5	0.00208272	0.00360481	0.878572	1	ns
Lactobacillus_B ruminis ERR2221355	-5	0.00110294	0.0060262	0.623639	1	ns
Lactobacillus_B ruminis GCF_000159375	-5	0.00114338	0.00461925	0.692566	1	ns
Lactobacillus_C paracasei ERR2221237	-5	6.25e-05	8.98396e-05	0.870561	1	ns
Lactobacillus_C paracasei ERR2221304	-5	0.000937868	0.00108877	0.898347	1	ns
Lactobacillus_C paracasei GCF_000159495	-5	0.000795588	0.00259358	0.917721	1	ns
Lactobacillus_C rhamnosus GCF_000235865	-5	0.00132059	0.000591979	0.940216	1	ns
Lactobacillus_F plantarum ERR2221349	-5	0.000820221	0.00156631	1	1	ns
Lactobacillus_G hilgardii GCF_000159175	-5	0.000893382	0.000574866	0.708924	1	ns
Lactobacillus_G hilgardii GCF_000159195	-5	0.000456985	0.000407487	0.632813	1	ns
Lactobacillus_H antri GCF_001435475	-5	0.000706985	0.000746524	0.901802	1	ns
Lactobacillus_H fermentum GCF_000159215	-5	0.000816544	0.000907487	0.823284	1	ns
Lactobacillus_H vaginalis_A ERR2221166	-5	0.00114632	0.00104813	0.92137	1	ns
Lawsonibacter ERR1204059	-5	0.0330243	0.0300791	1	1	ns
Lawsonibacter sp900066645 ERR1022409	-5	0.0212897	0.0194684	0.824004	1	ns
Lawsonibacter sp900066825 56.3	-5	0.00160515	0.00264652	0.719445	1	ns
Lawsonibacter sp900066825 ERR1022445	-5	0.136038	0.179688	0.903538	1	ns
Leuconostoc mesenteroides GCF_000160595	-5	0.00085	0.0018738	0.940805	1	ns
Massilimaliae timonensis ERR1022313	-5	0.00389118	0.00252727	0.860321	1	ns
Massiliomicrobiota timonensis 62.1	-5	0.0045136	0.00342353	0.9798	1	ns
Megamonas funiformis 25.18	-5	0.373376	0.00564171	0.897254	1	ns
Megamonas funiformis 45.19	-5	0.00449926	0.0491658	1	1	ns
Megasphaera elsdenii 80.46	-5	0.00110404	0.0234374	0.843502	1	ns
Megasphaera sp000417505 50.22	-5	0.00546213	0.00831925	0.746295	1	ns
Mitsuokella multacida GCF_000155955	-5	0.00225772	0.00654492	0.674845	1	ns
Monoglobaceae 10.33	-5	0.0294316	0.0053369	0.692923	1	ns
Monoglobales 102.20	-5	0.0156974	0.00759091	0.900972	1	ns
Monoglobales 114.35	-5	0.0109375	0.00405294	0.978382	1	ns
Monoglobales 200.8	-5	0.0059386	0.00335348	0.836937	1	ns
Monoglobales 25.1	-5	0.0562265	0.0036262	0.704105	1	ns
Monoglobales 34.17	-5	0.0336868	0.0102134	0.958806	1	ns
Monoglobales 66.24	-5	0.00249706	0.0366797	0.78165	1	ns
Monoglobales 77.13	-5	0.050404	0.0122893	0.85465	1	ns
Monoglobales 82.10	-5	0.0028375	0.0638278	0.765646	1	ns
Monoglobus pectinilyticus ERR2221397	-5	0.0339408	0.0363861	0.901758	1	ns
Mt11 sp001282665 GCF_001282665	-5	0.00113934	0.000928877	0.940986	1	ns
Muribaculaceae 79.35	-5	0.174183	0.201236	0.940814	1	ns
Muribaculum sp002358615 ERR2221201	-5	0.0222426	0.0188738	0.784956	1	ns
Murimonas intestini ERR2221344	-5	0.00335956	0.00341337	0.789694	1	ns
Negativibacillus sp000435195 39.22	-5	0.0205412	0.00677701	0.942037	1	ns
Neisseria macacae GCF_000220865	-5	0.00625551	0.00131337	0.824242	1	ns
Neofamilia massiliensis GCF_001299475	-5	0.00112684	0.000764171	0.76679	1	ns
Noviherbaspirillum massiliense GCF_000312045	-5	0.00421618	0.00174759	0.786048	1	ns
Numidum massiliense GCF_001375555	-5	0.00117684	0.000550802	0.729696	1	ns
Odoribacter laneus GCF_000243215	-5	0.020757	0.0159417	0.673242	1	ns
Odoribacter splanchnicus 21.1	-5	0.049457	0.035407	0.859325	1	ns
Odoribacter splanchnicus 23.4	-5	0.0435728	0.00259572	0.736783	1	ns
Odoribacter splanchnicus 28.14	-5	0.0144099	0.0986364	0.664085	1	ns
Odoribacter splanchnicus 35.6	-5	0.0813651	0.0246674	0.85465	1	ns
Odoribacter splanchnicus 45.14	-5	0.0237937	0.104406	0.978788	1	ns
Odoribacter splanchnicus 53.9	-5	0.00259044	0.0308722	1	1	ns
Odoribacter splanchnicus ERR1204067	-5	0.0921077	0.131364	1	1	ns
Odoribacter splanchnicus ERR2230125	-5	0.115525	0.157297	0.823738	1	ns
Olsenella_B sp000752675 GCF_000752675	-5	0.00134154	0.00196952	0.980663	1	ns
Olsenella_E 82.11	-5	0.00152243	0.0673358	0.824215	1	ns
Opitutales 7.28	-5	0.00333382	0.13039	0.979122	1	ns
Oscillibacter 79.30	-5	0.0196191	0.148128	0.644755	1	ns
Oscillibacter sp001916835 15.13	-5	0.143192	0.0962513	0.789694	1	ns
Oscillibacter sp001916835 21.2	-5	0.120345	0.0996727	0.680026	1	ns
Oscillibacter sp900066435 106.9	-5	0.0281765	0.0143968	0.917721	1	ns
Oscillibacter sp900066435 69.6	-5	0.00365478	0.00433904	0.646708	1	ns
Oscillibacter sp900066435 GCF_000469445	-5	0.0619761	0.0550299	0.786048	1	ns
Oscillospiraceae 113.9	-5	0.0885721	0.0791861	0.78544	1	ns
Oscillospiraceae 123.15	-5	0.036675	0.0334781	0.895894	1	ns
Oscillospiraceae 19.9	-5	0.132952	0.108945	0.786048	1	ns
Oscillospiraceae 216.1	-5	0.021675	0.14939	0.65523	1	ns
Oscillospiraceae 218.2	-5	0.0689812	0.197775	0.711268	1	ns
Oscillospiraceae 27.24	-5	0.0409559	0.0469749	0.778707	1	ns
Oscillospiraceae 81.12	-5	0.0178096	0.280535	0.630473	1	ns
Paenibacillus_A rubinfantis GCF_001486505	-5	0.00135882	0.0017615	1	1	ns
Paenibacillus_A senegalimassiliensis GCF_001486585	-5	0.00139338	0.00185241	0.942037	1	ns
Parabacteroides distasonis 219.17	-5	0.0138184	0.00148075	0.88423	1	ns
Parabacteroides distasonis 23.13	-5	0.0272779	0.000831016	0.88423	1	ns
Parabacteroides distasonis 34.6	-5	0.0738051	0.023861	0.974462	1	ns
Parabacteroides distasonis 49.11	-5	0.041904	0.00223209	0.779954	1	ns
Parabacteroides distasonis 61.7	-5	0.0380283	0.00113048	0.865427	1	ns
Parabacteroides distasonis 76.2	-5	0.10887	0.0259834	0.754128	1	ns
Parabacteroides distasonis 84.16	-5	0.00937647	0.0852684	0.637507	1	ns
Parabacteroides distasonis ERR1022281	-5	0.0581232	0.0124588	0.729604	1	ns
Parabacteroides distasonis ERR1022415	-5	0.174677	0.119102	0.939453	1	ns
Parabacteroides distasonis ERR1203954	-5	0.0725809	0.0575176	0.637507	1	ns
Parabacteroides distasonis ERR2221129	-5	0.0408721	0.0640283	0.778707	1	ns
Parabacteroides distasonis ERR2230165	-5	0.170045	0.114604	0.769924	1	ns
Parabacteroides distasonis GCF_000162175	-5	0.00191507	0.000632086	0.75168	1	ns
Parabacteroides distasonis GCF_000162535	-5	0.296769	0.428719	0.940678	1	ns
Parabacteroides distasonis GCF_000163655	-5	0.40425	0.386709	0.747653	1	ns
Parabacteroides goldsteinii GCF_000969835	-5	0.0886489	0.0121503	1	1	ns
Parabacteroides gordonii GCF_000969845	-5	0.00633493	0.0149369	0.637416	1	ns
Parabacteroides merdae 113.6	-5	0.0310478	0.096161	0.637507	1	ns
Paraclostridium massiliensis ERR2221119	-5	0.00135331	0.000796257	0.940805	1	ns
Paramuribaculum sp000431155 108.15	-5	0.0195632	0.000842246	0.882115	1	ns
Paraprevotella clara 108.13	-5	0.0220581	0.00679037	0.977888	1	ns
Paraprevotella clara 4.4	-5	0.0595515	0.024638	0.782151	1	ns
Parasutterella excrementihominis 29.24	-5	0.013093	0.0283775	1	1	ns
Parasutterella excrementihominis 66.17	-5	0.0375349	0.0701513	0.673952	1	ns
Parasutterella excrementihominis 77.17	-5	0.0483007	0.0171679	0.782151	1	ns
Pauljensenia radingae GCF_001457875	-5	0.00600037	0.00145455	0.901787	1	ns
Pediococcus acidilactici ERR2221293	-5	0.000185662	9.14439e-05	0.659487	1	ns
Pediococcus acidilactici ERR2221295	-5	0.000304412	0.000106417	0.87283	1	ns
Pediococcus acidilactici ERR2221333	-5	8.125e-05	6.41711e-05	0.779954	1	ns
Peptoniphilus_E obesi GCF_000311865	-5	0.00136066	0.000694652	0.897254	1	ns
Peptostreptococcaceae ERR1022466	-5	0.00233015	0.00143155	0.71599	1	ns
Phascolarctobacterium faecium 72.10	-5	0.00353272	0.0132941	1	1	ns
Planomicrobium massiliensis GCF_000821325	-5	0.00103566	0.000939037	0.940986	1	ns
Prevotella copri GCF_000157935	-5	1.11404	1.22822	0.67089	1	ns
Prevotella oralis GCF_900065875	-5	0.00297059	0.00468503	0.9798	1	ns
Prevotella sp000434975 80.2	-5	0.00895037	0.258542	0.722989	1	ns
Prevotella sp002299635 80.23	-5	0.0370184	0.375481	0.674704	1	ns
Prevotella stercorea GCF_000235885	-5	0.162868	0.153683	0.980058	1	ns
Propionibacterium freudenreichii ERR2221306	-5	0.00161507	0.00108182	0.980313	1	ns
Proteus mirabilis ERR832496	-5	0.00257463	0.000587166	0.842165	1	ns
Providencia rettgeri_D GCF_000158055	-5	0.016689	0.000809091	0.805087	1	ns
Pseudoflavonifractor capillosus ERR1022447	-5	0.0291632	0.0374348	0.767136	1	ns
Pseudoflavonifractor capillosus GCF_000169255	-5	0.0239426	0.024838	0.901758	1	ns
Pseudomonas_B luteola GCF_000478505	-5	0.00199926	0.00267914	0.865261	1	ns
QAMH01 12.7	-5	0.0168489	0.000671658	0.804765	1	ns
Romboutsia dakarense GCF_000499525	-5	0.00338419	0.00664332	0.692967	1	ns
Roseburia hominis 47.4	-5	0.0210162	0.0204235	0.861702	1	ns
Roseburia hominis 69.1	-5	0.0131437	0.0288877	1	1	ns
Roseburia inulinivorans 116.8	-5	0.0131651	0.0813487	0.769924	1	ns
Roseburia inulinivorans 17.9	-5	0.0123923	0.0233877	0.979396	1	ns
Roseburia inulinivorans 51.19	-5	0.0375949	0.0381583	0.980255	1	ns
Roseburia inulinivorans 64.10	-5	0.0128496	0.134368	1	1	ns
Ruminococcaceae ERR1022452	-5	0.00713934	0.00593583	0.784273	1	ns
Ruminococcus_A sp003011855 53.4	-5	0.0307632	0.0512251	0.803011	1	ns
Ruminococcus_C callidus 35.21	-5	0.0560688	0.0198011	0.786048	1	ns
Ruminococcus_C sp000433635 70.8	-5	0.00156838	0.031361	0.776342	1	ns
Ruminococcus_C sp000433635 79.32	-5	0.0134301	0.0528037	0.680026	1	ns
Ruminococcus_D bicirculans 26.18	-5	0.0456162	0.0025893	0.627413	1	ns
Ruminococcus_D bicirculans 30.1	-5	0.000175	0.0770257	0.88423	1	ns
Ruminococcus_D bicirculans 35.23	-5	0.0496077	0.00505829	0.648575	1	ns
Ruminococcus_D bicirculans 37.16	-5	0.0290335	0.00109198	0.906379	1	ns
Ruminococcus_D bicirculans 45.1	-5	0.000726103	0.00277219	0.87283	1	ns
Ruminococcus_D bicirculans ERR2221172	-5	0.0288401	0.0293845	1	1	ns
Ruminococcus_E bromii_B 122.3	-5	0.000118382	0.0127305	0.719445	1	ns
Ruminococcus_E bromii_B 19.29	-5	0.0418504	0.000431016	0.941962	1	ns
Ruminococcus_E bromii_B 35.14	-5	0.115408	0.000432086	0.691199	1	ns
Ruminococcus_E sp003526955 208.12	-5	0.0107982	0.00136738	1	1	ns
Ruthenibacterium lactatiformans 49.39	-5	0.144158	0.00169786	0.803011	1	ns
Ruthenibacterium lactatiformans GCF_001403575	-5	0.0152474	0.0078754	0.739817	1	ns
Sellimonas intestinalis 33.5	-5	0.0006125	0.0257727	0.700863	1	ns
Sellimonas intestinalis ERR171283	-5	0.00366838	0.0116492	0.765646	1	ns
Sellimonas intestinalis ERR2230057	-5	0.020182	0.0369791	0.638707	1	ns
Sellimonas intestinalis GCF_001049915	-5	0.000343015	5.18717e-05	0.88423	1	ns
Senegalimassilia anaerobia 49.32	-5	0.0278702	0.00353476	1	1	ns
Staphylococcus nepalensis ERR2221195	-5	0.000823529	0.00499947	0.882294	1	ns
Stoquefichus massiliensis GCF_000455285	-5	0.0020511	0.000929947	0.903538	1	ns
Streptococcus infantarius GCF_000154985	-5	0.00177096	0.00141711	0.656909	1	ns
Streptomyces albus GCF_000411495	-5	0.0197588	0.0128171	0.942037	1	ns
Sutterella 37.26	-5	0.0371364	0.00413476	0.843028	1	ns
Sutterella 82.15	-5	0.0116272	0.0718096	1	1	ns
Sutterella wadsworthensis_A 15.23	-5	0.0497985	0.000588235	0.694653	1	ns
Sutterella wadsworthensis_A 41.24	-5	0.0385787	0.00302995	0.881282	1	ns
Sutterella wadsworthensis_A GCF_000297775	-5	0.0080364	0.0025861	1	1	ns
Sutterella wadsworthensis_B ERR1203961	-5	0.0283066	0.0123118	0.789694	1	ns
Tidjanibacter inops ERR2221110	-5	0.0179371	0.0172572	0.702296	1	ns
Turicibacter sanguinis ERR1022280	-5	0.00285993	0.00336738	0.785952	1	ns
Tyzzerella sp000411335 GCF_000209445	-5	0.0105485	0.0119374	0.800121	1	ns
Xanthomonas_B massiliensis GCF_900018785	-5	0.000986765	0.00155455	0.827282	1	ns
Absiella innocuum GCF_000242195	-5	0	0	NA	NA	ns
Fusobacterium animalis GCF_000162355	-5	0	0	NA	NA	ns
Helicobacter pylori_BU GCF_000345025	-5	0	0	NA	NA	ns
Helicobacter pylori_BU GCF_000345145	-5	0	0	NA	NA	ns
Helicobacter pylori_BU GCF_000345185	-5	0	0	NA	NA	ns
Helicobacter pylori_BU GCF_000345245	-5	0	0	NA	NA	ns
Helicobacter pylori_BU GCF_000345425	-5	0	0	NA	NA	ns
Helicobacter pylori_BU GCF_000345485	-5	0	0	NA	NA	ns
Helicobacter pylori_BU GCF_000345865	-5	0	0	NA	NA	ns
Helicobacter pylori_BU GCF_000345945	-5	0	0	NA	NA	ns
Helicobacter pylori_BU GCF_000346835	-5	0	0	NA	NA	ns
Helicobacter pylori_BU GCF_000455765	-5	0	0	NA	NA	ns
Roseburia intestinalis ERR2221171	0	0.044568	0.332243	0.000233013	0.377248	ns
Absiella dolichum GCF_000154285	0	0.0133926	0.0199503	0.680026	1	ns
Absiella ERR171269	0	0.0161669	0.0325316	0.0635135	1	ns
Absiella innocuum ERR1022369	0	0.00139632	1.12299e-05	0.75168	1	ns
Absiella innocuum GCF_000225685	0	0.0128809	0.0192027	0.216627	1	ns
Absiella innocuum GCF_000242175	0	0.0813827	0.095169	0.367573	1	ns
Absiella sp000163515 ERR1022417	0	0.0317717	0.0285091	0.711141	1	ns
Absiella sp000163515 GCF_000163515	0	0.006025	0.0152	0.406793	1	ns
Absiella sp000163515 GCF_000242955	0	0.0021386	0.0123519	0.276401	1	ns
Acetatifactor sp900066365 51.21	0	0.101223	0.0646235	0.939886	1	ns
Acetatifactor sp900066365 ERR2230056	0	0.166781	0.200226	0.511806	1	ns
Acetatifactor sp900066565 30.7	0	0.0407901	0.0586545	0.567053	1	ns
Acetatifactor sp900066565 69.5	0	0.0250713	0.0259364	0.706123	1	ns
Acetatifactor sp900066565 ERR1203970	0	0.0982581	0.111689	0.644755	1	ns
Acetomicrobium hydrogeniformans GCF_000160455	0	0.00195699	0.0046	0.429725	1	ns
Achromobacter xylosoxidans ERR2221247	0	0.000563235	0.000674332	0.748287	1	ns
Acidaminococcus intestini 53.17	0	0.0343676	0.0773043	0.669129	1	ns
Acidaminococcus intestini 62.24	0	0.0498088	0.0381893	0.975624	1	ns
Acidaminococcus intestini 83.16	0	0.00819743	0.0479738	0.305639	1	ns
Acidaminococcus intestini GCF_000174215	0	0.00958199	0.0457909	0.201866	1	ns
Acinetobacter fasciculus ERR2221242	0	0.00075	0.000668984	0.940968	1	ns
Acinetobacter junii GCF_000162075	0	0.000875	0.000444385	0.656401	1	ns
Acinetobacter radioresistens GCF_000162115	0	0.00107574	0.000458289	0.901743	1	ns
Actinomyces sp900323545 ERR2221356	0	0.00243566	0.00196738	0.960637	1	ns
Acutalibacter timonensis 59.22	0	0.0314037	0.000985027	0.821188	1	ns
Acutalibacter timonensis GCF_900048895	0	0.066393	0.0213968	0.162252	1	ns
Acutalibacteraceae 10.39	0	0.064143	0.00648342	0.0172443	1	ns
Acutalibacteraceae 10.4	0	0.155762	0.00125668	0.184248	1	ns
Acutalibacteraceae 100.10	0	0.105193	0.0199492	0.174423	1	ns
Acutalibacteraceae 100.19	0	0.0216184	0.000251872	0.00781162	1	ns
Acutalibacteraceae 106.2	0	0.00942904	0.00919412	0.543707	1	ns
Acutalibacteraceae 109.4	0	0.0043511	0.0189294	0.489594	1	ns
Acutalibacteraceae 12.14	0	0.00609779	0.000644385	0.935209	1	ns
Acutalibacteraceae 122.10	0	0.00140919	0.228532	0.489461	1	ns
Acutalibacteraceae 13.8	0	0.0118882	0.00226257	0.235508	1	ns
Acutalibacteraceae 14.11	0	0.0187375	0.00127594	0.941962	1	ns
Acutalibacteraceae 15.4	0	0.0293529	0.000650802	0.442302	1	ns
Acutalibacteraceae 19.30	0	0.0504158	0.0120251	0.498125	1	ns
Acutalibacteraceae 208.35	0	0.0105379	0.0128615	0.942037	1	ns
Acutalibacteraceae 23.18	0	0.0957136	0.0380957	0.305446	1	ns
Acutalibacteraceae 28.27	0	0.0101982	0.0554914	0.849557	1	ns
Acutalibacteraceae 33.7	0	0.000183824	9.94652e-05	0.878572	1	ns
Acutalibacteraceae 34.22	0	0.0289169	0.0140513	0.371848	1	ns
Acutalibacteraceae 35.17	0	0.171339	0.00497273	0.92096	1	ns
Acutalibacteraceae 36.15	0	0.0580272	0.00922941	0.692967	1	ns
Acutalibacteraceae 38.33	0	0.0296971	0.00234385	0.709272	1	ns
Acutalibacteraceae 41.1	0	0.0623055	0.00060107	0.536946	1	ns
Acutalibacteraceae 41.6	0	0.0341125	0.0012385	0.325675	1	ns
Acutalibacteraceae 44.16	0	0.0100952	0.0336583	0.145225	1	ns
Acutalibacteraceae 45.16	0	0.0336474	0.0734102	0.383733	1	ns
Acutalibacteraceae 48.11	0	0.000335662	1.60428e-06	0.144995	1	ns
Acutalibacteraceae 49.18	0	0.188273	0	0.0861286	1	ns
Acutalibacteraceae 49.38	0	0.0158099	0.0081016	0.822009	1	ns
Acutalibacteraceae 52.9	0	0.00690699	0.113842	0.694653	1	ns
Acutalibacteraceae 54.18	0	0.00831324	0.00611497	0.747653	1	ns
Acutalibacteraceae 58.33	0	0.306122	0.0035984	1	1	ns
Acutalibacteraceae 63.14	0	0.0344805	0.00229091	0.343518	1	ns
Acutalibacteraceae 63.4	0	0.0755419	0.000145455	0.536946	1	ns
Acutalibacteraceae 68.12	0	0.0248974	0.273025	0.212231	1	ns
Acutalibacteraceae 78.25	0	0.0291	0.0114984	0.245474	1	ns
Acutalibacteraceae 8.29	0	0.00280368	0.0353743	0.654022	1	ns
Acutalibacteraceae 80.45	0	0.00145074	0.238681	0.23483	1	ns
Acutalibacteraceae 9.31	0	0.00411654	0.15056	0.876855	1	ns
Acutalibacteraceae ERR1022317	0	0.00840221	0.0233984	0.498125	1	ns
Acutalibacteraceae ERR1022483	0	0.0212651	0.00046631	0.0992513	1	ns
Adlercreutzia 34.9	0	0.0317199	0.015461	0.360557	1	ns
Adlercreutzia 42.15	0	0.018546	0.0114481	0.839485	1	ns
Adlercreutzia equolifaciens 200.9	0	0.0117897	0.00513155	0.859325	1	ns
Adlercreutzia equolifaciens 205.21	0	0.0336371	0.00773904	0.747616	1	ns
Adlercreutzia equolifaciens 215.20	0	0.0156316	0.0502786	0.474016	1	ns
Adlercreutzia equolifaciens 59.10	0	0.0436548	0.00790856	1	1	ns
Adlercreutzia equolifaciens 63.13	0	0.0597235	0.00839786	0.414093	1	ns
Adlercreutzia equolifaciens 76.10	0	0.0605625	0.00284439	0.778707	1	ns
Adlercreutzia equolifaciens ERR2221192	0	0.00417426	0.00550374	0.48893	1	ns
Aeromicrobium_A massiliense GCF_000312105	0	0.000561765	0.00106471	0.246123	1	ns
Agathobacter faecis 215.16	0	0.00598566	0.035215	0.202317	1	ns
Agathobacter faecis 44.6	0	0.00268676	0.127002	0.476605	1	ns
Agathobacter faecis 48.4	0	0.0243143	0.0235043	0.980145	1	ns
Agathobacter faecis 51.18	0	0.458512	0.020016	0.698465	1	ns
Agathobacter faecis 69.4	0	0.0142485	0.222038	0.408968	1	ns
Agathobacter faecis 71.5	0	0.00345809	0.0859396	0.739434	1	ns
Agathobacter faecis 78.13	0	0.0304809	0.0168439	0.746378	1	ns
Agathobacter faecis ERR1022321	0	0.0505184	0.0825979	0.132248	1	ns
Agathobacter faecis ERR2230155	0	0.0708868	0.182188	0.0455273	1	ns
Agathobacter rectale 103.25	0	0.0177849	0.148903	0.187792	1	ns
Agathobacter rectale 105.1	0	0.080721	0.0533882	0.78165	1	ns
Agathobacter rectale 11.19	0	0.0644176	0.00661123	0.977888	1	ns
Agathobacter rectale 120.3	0	0.19515	0.0678465	0.5361	1	ns
Agathobacter rectale 14.3	0	0.157389	0.0563139	0.510349	1	ns
Agathobacter rectale 18.12	0	0.0172974	0.525472	0.522985	1	ns
Agathobacter rectale 21.8	0	0.0869566	0.0617856	0.143639	1	ns
Agathobacter rectale 217.10	0	0.0338625	0.0207353	0.82452	1	ns
Agathobacter rectale 25.12	0	0.141287	0.0041246	0.343518	1	ns
Agathobacter rectale 29.30	0	0.0292794	0.540443	0.20436	1	ns
Agathobacter rectale 44.8	0	0.0264482	0.0745487	0.86792	1	ns
Agathobacter rectale 46.1	0	0.0481474	0.0259225	0.906379	1	ns
Agathobacter rectale 51.13	0	0.0790412	0.0157053	0.523391	1	ns
Agathobacter rectale 59.9	0	0.0833993	0.0153631	0.307432	1	ns
Agathobacter rectale 62.25	0	0.190297	0.0556021	0.842021	1	ns
Agathobacter rectale 67.11	0	0.0585507	0.233255	0.639015	1	ns
Agathobacter rectale 81.5	0	0.0122985	0.0149658	0.773257	1	ns
Agathobacter rectale 83.15	0	0.026804	0.247703	0.606654	1	ns
Agathobacter rectale ERR1022318	0	0.0685787	0.0949706	0.360998	1	ns
Agathobacter rectale ERR1022399	0	0.0892338	0.232075	0.151791	1	ns
Agathobacter rectale ERR1022482	0	0.0449603	0.0599877	0.0954316	1	ns
Agathobacter rectale ERR1203958	0	0.0784441	0.092607	0.709825	1	ns
Agathobacter rectale ERR2221160	0	0.0963404	0.133642	0.226384	1	ns
Agathobacter rectale ERR2230060	0	0.0898489	0.107495	0.450952	1	ns
Agathobacter sp000434275 ERR2221408	0	0.0700522	0.0992781	0.177857	1	ns
Agathobaculum butyriciproducens 116.21	0	0.00235331	0.0133139	0.0247636	1	ns
Agathobaculum butyriciproducens 200.23	0	0.00569081	0.00997273	0.129633	1	ns
Agathobaculum butyriciproducens 207.13	0	0.00384743	0.0032107	0.362792	1	ns
Agathobaculum butyriciproducens 45.13	0	0.00107978	0.0075738	0.375551	1	ns
Agathobaculum butyriciproducens 47.13	0	0.0211805	0.00808717	0.237412	1	ns
Agathobaculum butyriciproducens 54.5	0	0.00387353	0.0905914	0.0124343	1	ns
Agathobaculum butyriciproducens 56.7	0	0.0445971	0.0172102	0.208202	1	ns
Agathobaculum butyriciproducens 59.15	0	0.019414	0.00939947	0.362633	1	ns
Agathobaculum butyriciproducens 67.6	0	0.011311	0.140112	0.0438176	1	ns
Agathobaculum butyriciproducens 77.5	0	0.0167728	0.013862	0.0438963	1	ns
Agathobaculum butyriciproducens 78.2	0	0.00728015	0.00256417	0.724636	1	ns
Agathobaculum butyriciproducens 82.18	0	0.0634397	0.129534	0.789694	1	ns
Agathobaculum butyriciproducens 84.3	0	0	0.000304278	0.0336229	1	ns
Agathobaculum butyriciproducens ERR1022440	0	0.067989	0.0732642	0.576537	1	ns
Agathobaculum butyriciproducens ERR2221177	0	0.0816956	0.100052	0.367573	1	ns
Agathobaculum sp900291975 ERR1022441	0	0.0218044	0.0224289	0.865261	1	ns
Akkermansia muciniphila 208.20	0	0.00206985	0.000483422	0.646708	1	ns
Akkermansia muciniphila 29.4	0	0.000687868	0.0427529	0.895894	1	ns
Akkermansia muciniphila 62.7	0	0.0384257	0.00101604	0.501619	1	ns
Akkermansia muciniphila 9.28	0	0.000807353	0.0911455	0.768744	1	ns
Akkermansia muciniphila_B 100.14	0	0.00980257	0.000459893	0.92349	1	ns
Akkermansia muciniphila_B 49.30	0	0.00806287	0.000112834	1	1	ns
Akkermansia muciniphila_B 58.31	0	0.0607864	0.00107861	0.899978	1	ns
Akkermansia muciniphila_B 70.12	0	0.00185294	0.028077	0.17451	1	ns
Alistipes 115.4	0	0.00290956	0.0206738	0.228021	1	ns
Alistipes 118.29	0	0.0123996	0.0873647	0.278053	1	ns
Alistipes ERR2221392	0	0.0762287	0.092015	0.822009	1	ns
Alistipes finegoldii 125.12	0	0.074046	0.00155294	0.158161	1	ns
Alistipes finegoldii 205.32	0	0.0608342	0.0328631	0.26388	1	ns
Alistipes finegoldii 211.1	0	0.0179647	0.0134337	0.428406	1	ns
Alistipes finegoldii 213.10	0	0.0469051	0.0207973	0.938243	1	ns
Alistipes finegoldii 32.4	0	0.0500879	0.224033	1	1	ns
Alistipes finegoldii 4.1	0	0.407715	0.0219299	0.497313	1	ns
Alistipes finegoldii 40.14	0	0.0738614	0.0086	0.576598	1	ns
Alistipes obesi 11.10	0	0.0575254	6.47059e-05	0.497461	1	ns
Alistipes obesi 222.14	0	0.0625132	0.133236	0.287238	1	ns
Alistipes obesi 28.11	0	0.00419853	0.0337449	0.719445	1	ns
Alistipes obesi 37.21	0	0.0165316	0.00180749	1	1	ns
Alistipes obesi 43.8	0	0.0033636	0.0288428	0.760331	1	ns
Alistipes obesi 9.11	0	0.00375551	0.0505348	0.760331	1	ns
Alistipes obesi GCF_000311925	0	0.0884368	0.0637455	0.083566	1	ns
Alistipes onderdonkii 19.11	0	0.0128952	0.012261	0.931929	1	ns
Alistipes onderdonkii 208.6	0	0.0304739	0.00726524	0.442302	1	ns
Alistipes onderdonkii 214.27	0	0.0398283	0.0293299	0.978382	1	ns
Alistipes onderdonkii 34.15	0	0.350433	0.0528594	0.761259	1	ns
Alistipes onderdonkii 40.5	0	0.177774	0.029823	0.886793	1	ns
Alistipes onderdonkii 62.9	0	0.0725169	0.0356701	0.791305	1	ns
Alistipes onderdonkii 70.9	0	0.0123187	0.360444	0.129633	1	ns
Alistipes onderdonkii ERR1022461	0	0.00363529	0.0072877	0.209814	1	ns
Alistipes onderdonkii ERR1203947	0	0.272155	0.149311	0.47361	1	ns
Alistipes onderdonkii ERR2221102	0	0.104112	0.0270059	0.0299011	1	ns
Alistipes onderdonkii ERR2230093	0	0.33434	0.18262	0.399221	1	ns
Alistipes onderdonkii GCF_000821285	0	0.0545504	0.0599422	0.761259	1	ns
Alistipes putredinis 10.37	0	0.0394647	0.0054123	0.0623334	1	ns
Alistipes putredinis 107.17	0	0.181781	0.0469722	0.623639	1	ns
Alistipes putredinis 215.9	0	0.0640574	0.159221	0.698465	1	ns
Alistipes putredinis 22.17	0	0.49124	0.0543658	0.371202	1	ns
Alistipes putredinis 26.17	0	0.413192	0.0197968	0.218703	1	ns
Alistipes putredinis 28.8	0	0.00978051	0.0579765	0.481255	1	ns
Alistipes putredinis 29.3	0	0.0132173	0.145004	0.977285	1	ns
Alistipes putredinis 39.10	0	0.122466	0.000549198	0.0897559	1	ns
Alistipes putredinis 42.19	0	0.352344	0.079308	0.637416	1	ns
Alistipes putredinis 46.3	0	0.394228	0.419355	0.53383	1	ns
Alistipes putredinis 51.3	0	0.693643	0.161436	0.210662	1	ns
Alistipes putredinis 53.6	0	0.00644853	0.227779	0.638049	1	ns
Alistipes putredinis 6.7	0	0.1679	0.00900481	0.104601	1	ns
Alistipes putredinis 60.22	0	0.126695	0	0.0861286	1	ns
Alistipes putredinis 8.23	0	0.0252103	0.178047	0.481255	1	ns
Alistipes putredinis GCF_000154465	0	0.295009	0.204341	0.47191	1	ns
Alistipes senegalensis GCF_000312145	0	0.0347173	0.0430283	0.28864	1	ns
Alistipes shahii 107.18	0	0.0691585	0.0356412	0.666887	1	ns
Alistipes shahii 22.16	0	0.396759	0.0939647	0.0779571	1	ns
Alistipes shahii 26.20	0	0.121274	0.0514417	0.666887	1	ns
Alistipes shahii 43.3	0	0.0784559	0.113605	0.85465	1	ns
Alistipes shahii 61.6	0	0.0780044	0.0307299	0.70158	1	ns
Alistipes shahii 82.1	0	0.0488853	0.059584	1	1	ns
Alistipes shahii 9.13	0	0.0607415	0.269059	0.860321	1	ns
Alistipes shahii ERR2221103	0	0.115613	0.098015	0.569204	1	ns
Alistipes shahii ERR2221376	0	0.219725	0.155094	0.257969	1	ns
Alistipes shahii GCF_000210575	0	0.120133	0.108486	0.632921	1	ns
Alistipes sp002358415 ERR2221210	0	0.00245625	0.00200107	0.621632	1	ns
Alistipes sp900083545 GCF_900083545	0	0.0579934	0.0479861	0.490359	1	ns
Alistipes timonensis ERR2221390	0	0.0957989	0.0467251	0.0921356	1	ns
Alistipes timonensis GCF_900107675	0	0.0216779	0.00571337	0.938243	1	ns
Alistipes_A 7.31	0	0.00130368	0.095569	0.487325	1	ns
Alistipes_A ihumii 111.11	0	0.000778676	0.00540588	0.31911	1	ns
Alistipes_A ihumii 13.22	0	0.0114801	0.0356888	0.371202	1	ns
Alistipes_A ihumii 29.7	0	0.00332978	0.0963011	0.442033	1	ns
Alistipes_A ihumii 58.6	0	0.0422971	0.0048738	0.754128	1	ns
Alistipes_A ihumii GCF_000321205	0	0.00265037	0.000464171	0.218703	1	ns
Alistipes_A indistinctus 49.16	0	0.0264077	0.000493048	0.0369085	1	ns
Alistipes_A indistinctus ERR2221377	0	0.0326121	0.00200267	0.174114	1	ns
Alistipes_A indistinctus GCF_000231275	0	0.0319048	0.00078984	0.344558	1	ns
Alistipes_A sp900240235 22.5	0	0.0366096	0.0234775	0.780621	1	ns
Alistipes_A sp900240235 9.25	0	0.026143	0.0885417	0.861702	1	ns
Alphaproteobacteria 13.12	0	0.059229	0.000468984	0.5361	1	ns
Alphaproteobacteria 50.25	0	0.159932	0.000768984	0.521132	1	ns
Alphaproteobacteria 50.8	0	0.0270294	0.00120642	0.660628	1	ns
Anaerobiospirillum_A 80.9	0	0.00141691	0.0874626	0.861702	1	ns
Anaerococcus hydrogenalis GCF_000173355	0	0.000816912	0.000627807	0.921358	1	ns
Anaerococcus rubeinfantis GCF_001487145	0	0.000608824	0.0010123	0.182611	1	ns
Anaerococcus senegalensis GCF_000321005	0	0.00093125	0.000672193	0.748139	1	ns
Anaerococcus sp001182725 GCF_001182725	0	0.00112721	0.00242086	0.898363	1	ns
Anaerofustis stercorihominis GCF_000154825	0	0.00120956	0.00177273	0.0982584	1	ns
Anaeroglobus massiliensis GCF_900095855	0	0.00311985	0.00104706	0.621632	1	ns
Anaerosalibacter_A massiliensis GCF_000751555	0	0.000602941	0.0196786	0.960129	1	ns
Anaerostipes hadrus 104.17	0	0.033889	0.00776898	0.567053	1	ns
Anaerostipes hadrus 112.16	0	0.00865147	0.00208877	0.0839416	1	ns
Anaerostipes hadrus 113.21	0	0.0125757	0.0823198	1	1	ns
Anaerostipes hadrus 124.19	0	0.0135974	0.00342406	0.399221	1	ns
Anaerostipes hadrus 14.31	0	0.0332496	0.0213086	0.499749	1	ns
Anaerostipes hadrus 15.17	0	0.00897904	4.17112e-05	0.0112744	1	ns
Anaerostipes hadrus 17.4	0	0.00340037	0.0208011	0.894238	1	ns
Anaerostipes hadrus 32.5	0	0.00383713	0.0261337	0.917721	1	ns
Anaerostipes hadrus 41.25	0	0.124493	0.066131	0.610235	1	ns
Anaerostipes hadrus 56.11	0	0.0942632	0.0200417	0.35982	1	ns
Anaerostipes hadrus 65.4	0	0.00440331	0.00858235	0.78165	1	ns
Anaerostipes hadrus ERR2221197	0	0.0103945	0.0116701	0.294924	1	ns
Anaerostipes hadrus ERR2221199	0	0.0623776	0.0503658	0.71599	1	ns
Anaerostipes hadrus GCF_000154545	0	0.0209176	0.0183316	0.743825	1	ns
Anaerostipes hadrus GCF_000185525	0	0.0141051	0.00382246	0.432518	1	ns
Anaerostipes hadrus GCF_000876135	0	0.0298224	0.0257893	0.288419	1	ns
Anaerostipes hadrus GCF_001404835	0	0.0291026	0.0101171	0.636321	1	ns
Anaerostipes hadrus GCF_001405635	0	0.0328787	0.028384	0.214863	1	ns
Anaerostipes hadrus GCF_001405715	0	0.0234151	0.0164	0.529711	1	ns
Anaerostipes hadrus_A 36.18	0	0.213721	0.0728246	0.960583	1	ns
Anaerostipes hadrus_A GCF_001404655	0	0.137659	0.0573647	0.305446	1	ns
Anaerostipes sp900066705 ERR1022423	0	0.023382	0.0217053	0.752567	1	ns
Anaerotignum sp000436415 114.6	0	0.0110162	0.00760214	0.345796	1	ns
Anaerotignum sp000436415 118.16	0	0.00588309	0.0413781	0.19263	1	ns
Anaerotignum sp000436415 122.29	0	0.0025511	0.00718717	0.561534	1	ns
Anaerotignum sp000436415 200.20	0	0.0117018	0.010769	0.553685	1	ns
Anaerotignum sp000436415 66.10	0	0.0028375	0.0192027	0.104601	1	ns
Anaerotignum sp001304995 111.36	0	0.0147423	0.0312765	0.604142	1	ns
Anaerotignum sp001304995 217.24	0	0.00610882	0.0320561	0.0439624	1	ns
Anaerotignum sp001304995 40.19	0	0.0121063	0.00256578	0.116711	1	ns
Anaerotignum sp001304995 ERR2221148	0	0.0158342	0.0356556	0.0779571	1	ns
Anaerotruncus colihominis ERR1022453	0	0.0178213	0.00997594	0.394861	1	ns
Anaerotruncus colihominis ERR171260	0	0.0261335	0.00470481	0.258235	1	ns
Anaerotruncus colihominis ERR2221105	0	0.0374574	0.0526952	0.19708	1	ns
Anaerotruncus rubiinfantis ERR2221396	0	0.0185467	0.0171743	0.843502	1	ns
Anaerotruncus rubiinfantis GCF_900078395	0	0.00556765	0.00521925	1	1	ns
Anaerovibrio 81.25	0	0.00169926	0.0539481	0.177857	1	ns
Anaerovoracaceae 79.21	0	0.0122136	0.0150267	0.729736	1	ns
Anaerovoracaceae ERR1022334	0	0.0500301	0.0544193	0.576537	1	ns
Anaerovoracaceae ERR2221283	0	0.00108897	0.00180481	0.921322	1	ns
Aneurinibacillus aneurinilyticus GCF_000466385	0	0.00133566	0.00552406	0.511806	1	ns
Bacilli 208.42	0	0.0202684	0.000357754	0.0183985	1	ns
Bacilli 59.23	0	0.0333544	0.000531016	0.549394	1	ns
Bacilli 7.8	0	0.00414485	0.0213786	0.010564	1	ns
Bacillus paralicheniformis ERR2221106	0	0.000427206	0.000607487	0.747952	1	ns
Bacillus paralicheniformis ERR2230161	0	0.000595221	0.000816043	0.326823	1	ns
Bacillus subtilis ERR2221132	0	0.00189265	0.000782353	0.789694	1	ns
Bacillus_A thuringiensis_J ERR2221302	0	0.000505515	0.000365241	0.587032	1	ns
Bacillus_A thuringiensis_J GCF_000238655	0	0.000977206	0.0014754	0.940959	1	ns
Bacillus_AD massilioanorexius GCF_000321185	0	0.00141397	0.000865775	0.511806	1	ns
Bacillus_D sp000821085 GCF_000821085	0	0.000966912	0.000803209	0.827282	1	ns
Bacillus_O smithii GCF_000238675	0	0.00547169	0.00202299	0.44428	1	ns
Bacillus_V massiliosenegalensis GCF_000311725	0	0.00109228	0.00135401	0.0359174	1	ns
Bacillus_W jeddahensis GCF_000612625	0	0.00295919	0.00061016	0.767101	1	ns
Bacillus_W rubiinfantis GCF_000752035	0	0.00109485	0.00179144	0.489528	1	ns
Bacillus_X simplex ERR2221243	0	0.00624596	0.000575936	0.674845	1	ns
Bacteroidales 81.22	0	0.00117353	0.701993	0.940959	1	ns
Bacteroides acidifaciens ERR2221211	0	0.111717	0.0974524	1	1	ns
Bacteroides bouchesdurhonensis ERR2221300	0	0.123527	0.0999214	0.60381	1	ns
Bacteroides caccae ERR2221107	0	0.638294	0.699917	0.752567	1	ns
Bacteroides caccae GCF_000169015	0	0.262917	0.362239	0.558582	1	ns
Bacteroides cellulosilyticus ERR1022414	0	0.369645	0.365325	0.375528	1	ns
Bacteroides cellulosilyticus ERR2221108	0	0.0548853	0.233097	0.104601	1	ns
Bacteroides cellulosilyticus ERR2230100	0	0.136698	0.0681727	0.237412	1	ns
Bacteroides cellulosilyticus GCF_000158035	0	0.0467581	0.0472904	0.627413	1	ns
Bacteroides clarus ERR2221286	0	0.0982853	0.142798	0.440416	1	ns
Bacteroides clarus ERR2230074	0	0.0448585	0.0952642	0.617135	1	ns
Bacteroides clarus GCF_900129655	0	0.0188618	0.053669	0.365989	1	ns
Bacteroides eggerthii GCF_000155815	0	0.215887	0.433765	1	1	ns
Bacteroides eggerthii GCF_000273465	0	0.548644	0.614117	0.940485	1	ns
Bacteroides ERR2221136	0	0.120847	0.0767123	0.17107	1	ns
Bacteroides faecis ERR1022362	0	0.176128	0.183498	0.804088	1	ns
Bacteroides faecis ERR1204043	0	0.0465489	0.166283	0.619029	1	ns
Bacteroides faecis ERR2221133	0	0.0333923	0.283428	0.0421206	1	ns
Bacteroides fluxus GCF_000195635	0	0.0834537	0.0392123	0.187976	1	ns
Bacteroides fragilis ERR1203962	0	0.278021	0.287786	0.352503	1	ns
Bacteroides fragilis ERR2221134	0	0.109945	0.0699091	0.46439	1	ns
Bacteroides fragilis ERR2221268	0	0.23067	0.0680027	0.87325	1	ns
Bacteroides fragilis ERR2221298	0	0.282757	0.435517	0.332902	1	ns
Bacteroides fragilis GCF_000159855	0	0.160169	0.0495508	0.931929	1	ns
Bacteroides fragilis GCF_000162135	0	0.553775	0.562057	0.748027	1	ns
Bacteroides fragilis GCF_000218345	0	0.195522	0.106639	0.78165	1	ns
Bacteroides fragilis_A GCF_000157015	0	0.246601	0.212113	0.92137	1	ns
Bacteroides intestinalis 74.8	0	0.765101	0.0161578	0.135782	1	ns
Bacteroides intestinalis GCF_000172175	0	0.472715	0.206681	0.400812	1	ns
Bacteroides nordii ERR2221135	0	0.133553	0.0744412	0.26658	1	ns
Bacteroides nordii GCF_000382465	0	0.0469842	0.0603743	0.210662	1	ns
Bacteroides oleiciplenus GCF_000315485	0	0.119544	0.0933219	0.429725	1	ns
Bacteroides ovatus ERR1022457	0	0.64292	0.225105	0.222672	1	ns
Bacteroides ovatus ERR1203959	0	0.929506	1.07903	0.411495	1	ns
Bacteroides ovatus ERR2230063	0	0.59541	0.590203	0.67224	1	ns
Bacteroides ovatus GCF_000154125	0	0.381333	2.21241	0.569204	1	ns
Bacteroides ovatus GCF_000157055	0	0.632088	0.646772	0.827282	1	ns
Bacteroides ovatus GCF_000162555	0	0.335943	0.435143	0.652766	1	ns
Bacteroides ovatus GCF_000178275	0	1.02438	0.677816	0.711141	1	ns
Bacteroides ovatus GCF_000218325	0	0.410622	0.516418	0.901518	1	ns
Bacteroides salyersiae ERR1022329	0	0.113354	0.0780396	0.478366	1	ns
Bacteroides salyersiae GCF_000381365	0	0.0891555	0.0596952	0.756625	1	ns
Bacteroides sp002491635 ERR2221207	0	0.022104	0.0352781	0.632227	1	ns
Bacteroides stercoris ERR1203945	0	0.641467	0.99492	0.255663	1	ns
Bacteroides stercoris ERR2230124	0	1.19422	1.1932	0.785952	1	ns
Bacteroides stercoris GCF_000154525	0	0.934733	0.922554	0.980286	1	ns
Bacteroides thetaiotaomicron ERR1022331	0	0.0355342	0.0891807	0.303451	1	ns
Bacteroides thetaiotaomicron ERR1022413	0	0.183208	0.171101	0.65523	1	ns
Bacteroides thetaiotaomicron ERR2221264	0	0.287543	0.169805	1	1	ns
Bacteroides thetaiotaomicron ERR2221312	0	0.399444	0.322381	0.47361	1	ns
Bacteroides thetaiotaomicron GCF_000159875	0	0.468111	0.336764	0.34199	1	ns
Bacteroides uniformis 224.21	0	0.19105	0.646541	0.664085	1	ns
Bacteroides uniformis 24.11	0	0.228296	0.0581834	0.498888	1	ns
Bacteroides uniformis 40.15	0	0.361957	0.259474	0.34587	1	ns
Bacteroides uniformis 49.28	0	0.139574	0.0518503	0.0983551	1	ns
Bacteroides uniformis 62.10	0	0.238545	0.0254422	0.576412	1	ns
Bacteroides uniformis 76.15	0	0.0553511	0.0585781	0.512549	1	ns
Bacteroides uniformis ERR1022271	0	0.102006	0.0335353	0.121243	1	ns
Bacteroides uniformis ERR1022322	0	0.161038	0.131832	0.271414	1	ns
Bacteroides uniformis ERR1022360	0	0.359021	0.181534	0.497313	1	ns
Bacteroides uniformis ERR1022363	0	0.330512	0.0778128	0.0559861	1	ns
Bacteroides uniformis ERR1022412	0	0.168906	0.172672	0.899261	1	ns
Bacteroides uniformis ERR1022456	0	0.253195	0.109334	0.160015	1	ns
Bacteroides uniformis ERR1203944	0	0.332072	0.547181	0.260671	1	ns
Bacteroides uniformis ERR2221138	0	0.397979	0.614377	0.108228	1	ns
Bacteroides uniformis ERR2221253	0	0.123342	0.131089	0.664085	1	ns
Bacteroides uniformis ERR2221281	0	0.63396	0.501098	0.74825	1	ns
Bacteroides uniformis GCF_000154205	0	0.234448	0.153417	0.612589	1	ns
Bacteroides uniformis GCF_000162215	0	0.227328	0.248473	0.627413	1	ns
Bacteroides uniformis GCF_000185585	0	0.222524	0.124395	0.171554	1	ns
Bacteroides xylanisolvens ERR2221139	0	0.189346	0.22733	0.78165	1	ns
Bacteroides xylanisolvens ERR2221366	0	0.119189	0.228136	0.558582	1	ns
Bacteroides xylanisolvens ERR2230096	0	0.571478	0.0868053	0.515764	1	ns
Bacteroides xylanisolvens GCF_000162155	0	0.759982	1.14252	0.415237	1	ns
Bacteroides xylanisolvens GCF_000163675	0	0.130591	0.142795	0.979122	1	ns
Bacteroides xylanisolvens GCF_000178215	0	0.350149	0	0.148033	1	ns
Bacteroides xylanisolvens GCF_000218365	0	0.396523	0.203397	0.459113	1	ns
Bacteroides xylanisolvens GCF_001185845	0	0.393343	0.279966	0.692566	1	ns
Bacteroides_A coprocola GCF_000154845	0	0.86106	1.05024	0.394277	1	ns
Bacteroides_A coprophilus GCF_000157915	0	0.146457	0.0957155	0.383733	1	ns
Bacteroides_A plebeius GCF_000187895	0	0.627162	1.17526	0.674845	1	ns
Bacteroides_A sp900066445 ERR1022359	0	0.0511338	0.0317802	1	1	ns
Bacteroides_A sp900066455 ERR1022361	0	0.1228	0.108454	0.940485	1	ns
Bacteroides_B dorei ERR2221252	0	0.470799	0.675643	0.858078	1	ns
Bacteroides_B dorei GCF_000156075	0	0.550773	0.673284	0.980255	1	ns
Bacteroides_B dorei GCF_000157075	0	0.641026	1.31708	0.824163	1	ns
Bacteroides_B dorei GCF_000158335	0	0.401247	0.845599	0.41782	1	ns
Bacteroides_B dorei GCF_000162195	0	0.367506	0.662805	0.456585	1	ns
Bacteroides_B vulgatus 6.5	0	0.950283	0.226037	0.310247	1	ns
Bacteroides_B vulgatus 62.8	0	0.884626	0.29846	0.652766	1	ns
Bacteroides_B vulgatus 80.10	0	0.391556	0.415951	0.603255	1	ns
Bacteroides_B vulgatus ERR1022358	0	1.01255	0.585113	0.980663	1	ns
[truncated: 6,160 more rows]

## Sheet: Supple Table 8
Supplementary Table 8. Mean +SD of bacterial genomes changed by SPI or GP-SPI-supplementation
	Bacterial strain			Day -5		Day 0		Day 2		Day 4		Day 10		q-value
Females	Ralstonia pickettii GCF_000227255			0.00450 ± 0.00354	a	0.00417 ± 0.00320	a	0.00108 ± 0.00101	b	0.0094 ± 0.00137	b	0.00459 ± 0.00283	a	0
	Cutibacterium acnes ERR2221340			0.02922 ± 0.06659	ab	0.01880 ± 0.01010	a	0.00933 ± 0.00591	b	0.00979 ± 0.00519	b	0.02141 ± 0.01093	a	0.05015
	Eubacterium_E hallii 14.29			0.05677 ± 0.11745	ab	0.11872 ± 0.2669	a	0.06449 ± 0.13782	ab	0.06204 ± 0.19902	b	0.03791 ± 0.08151	b	0.2267
	Helicobacter pylori_BU GCF_000345685			0.00071 ± 0.00124	b	0.00056 ± 0.00091	ab	0.00001 ± 0.00006	c	0.00044 ± 0.00181	ac	0.00063 ± 0.00085	ab	0.014436
	Micrococcus luteus ERR2221282			0.02035 ± 0.02139	a	0.01394 ± 0.01302	a	0.00917 ± 0.00359	ab	0.00789 ± 0.00281	b	0.01483 ± 0.00776	a	0.00421
	Streptomyces albus GCF_000411495			0.01976 ± 0.02830	ab	0.01385 ± 0.00511	a	0.00877 ± 0.00264	b	0.00864 ± 0.00262	b	0.01638 ± 0.00677	ab	0.00276
Male	Ralstonia pickettii GCF_000227255			0.00285 ± 0.00133	ac	0.00457 ± 0.00356	a	0.00104 ± 0.00165	bc	0.00051 ± 0.00071	b	0.00328 ± 0.00187	ac	0.00839
	Helicobacter pylori_BU_GCF_000345265			0.00037 ± 0.00075	a	0.00059 ± 0.00075	a	0.000004 ± 0.00001	b	0 ± 0	b	0.0004 ± 0.00076	ab	0.04242
Significantly changed genomes in females and males as determined by a Benjamini Hochberg threshold of q≤0.25, with a SPI- or GP-SPI-specific effect, detected as changed abundances between day -5 and day 0, or day 0 and day 2, 4, or 10 by Nemenyi’s post hoc test with a threshold of p≤0.05 . Different letters denote statistically significant abundance per Nemenyi’s post hoc test.

## Sheet: Supple Table 9
Supplementary Table 9. Bacterial strains identified within each guild.
Bacterial Strain	Guild
Alistipes 115.4	Guild1
Bacteroides ERR2221136	Guild1
Bacteroides fluxus GCF_000195635	Guild1
Bacteroides ovatus ERR1022457	Guild1
Bacteroides_A coprophilus GCF_000157915	Guild1
Bacteroides_A sp900066445 ERR1022359	Guild1
Bacteroides_B vulgatus ERR2221276	Guild1
Barnesiella intestinihominis 52.11	Guild1
Coprobacter fastidiosus GCF_000238695	Guild1
Ruminococcaceae 31.13	Guild1
Acutalibacteraceae 80.45	Guild10
Alistipes obesi 222.14	Guild10
Alistipes shahii 107.18	Guild10
Alistipes shahii 82.1	Guild10
Alistipes shahii GCF_000210575	Guild10
Alistipes_A sp900240235 22.5	Guild10
Bacteroidales 81.22	Guild10
Brevibacterium senegalense GCF_000285835	Guild10
Eubacterium_F sp003491505 222.6	Guild10
Paenibacillus_A rubinfantis GCF_001486505	Guild10
Absiella innocuum GCF_000225685	Guild100
Acinetobacter radioresistens GCF_000162115	Guild100
Clostridium_P perfringens ERR171255	Guild100
Enterococcus faecalis GCF_000690925	Guild100
Escherichia flexneri 206.11	Guild100
Escherichia flexneri 22.7	Guild100
Escherichia flexneri GCF_000158415	Guild100
Faecalicatena sp900066545 ERR1022387	Guild100
Faecalicatena sp900066545 ERR2230065	Guild100
Lachnospira sp900316325 22.14	Guild100
Providencia alcalifaciens GCF_000517805	Guild100
Anaerococcus hydrogenalis GCF_000173355	Guild101
Bacteroides salyersiae GCF_000381365	Guild101
Clostridium_P perfringens ERR2221328	Guild101
Enterococcus faecalis ERR2221203	Guild101
Eubacterium_R sp000434995 51.7	Guild101
Fermentimonas massiliensis GCF_001282625	Guild101
Klebsiella_A oxytoca ERR2221287	Guild101
Oscillospiraceae 50.21	Guild101
Pauljensenia sp000411415 GCF_000411415	Guild101
Pediococcus acidilactici ERR2221293	Guild101
Acidaminococcus intestini 53.17	Guild102
Acutalibacteraceae 52.9	Guild102
Agathobaculum butyriciproducens 54.5	Guild102
Parabacteroides distasonis 53.11	Guild102
Parasutterella excrementihominis GCF_000144975	Guild102
Parasutterella excrementihominis GCF_000205025	Guild102
Anaerostipes hadrus 113.21	Guild103
Citrobacter portucalensis GCF_000158355	Guild103
Citrobacter portucalensis GCF_000238735	Guild103
Clostridium_Q sp003024715 52.1	Guild103
Coprococcus_B comes ERR1203948	Guild103
Eubacterium_E hallii 53.8	Guild103
Lachnospira sp000437735 54.2	Guild103
Parabacteroides merdae 113.6	Guild103
Veillonella atypica GCF_000411535	Guild103
Anaerotignum sp001304995 ERR2221148	Guild104
Blautia_A hydrogenotrophica ERR1022315	Guild104
Clostridium_M sp001517625 GCF_001517625	Guild104
Faecalicatena sp001487105 ERR1022305	Guild104
Lachnospira sp000437735 42.14	Guild104
Odoribacter splanchnicus 40.6	Guild104
Parabacteroides merdae 41.7	Guild104
Sellimonas intestinalis ERR2230057	Guild104
Acutalibacteraceae 63.4	Guild105
Akkermansia muciniphila 62.7	Guild105
Alistipes onderdonkii 62.9	Guild105
Alistipes shahii 61.6	Guild105
Bacteroides fragilis_A GCF_000157015	Guild105
Collinsella 63.23	Guild105
Eubacterium_G ventriosum 62.4	Guild105
Gemmiger sp003476825 63.16	Guild105
Odoribacter splanchnicus 61.14	Guild105
Adlercreutzia 34.9	Guild106
Lachnospira sp000437735 34.20	Guild106
Lachnospiraceae 120.17	Guild106
Lachnospiraceae 34.11	Guild106
Monoglobales 34.17	Guild106
Parabacteroides distasonis 34.6	Guild106
Agathobacter rectale 103.25	Guild107
Christensenellales 65.5	Guild107
Coprococcus eutactus_A ERR1022477	Guild107
Lachnospira rogosae ERR1022352	Guild107
Oscillospiraceae 66.12	Guild107
Bacteroides uniformis 24.11	Guild108
Bacteroides uniformis GCF_000162215	Guild108
Duodenibacillus massiliensis 43.20	Guild108
Monoglobales 116.10	Guild108
Ruminococcus_D bicirculans 45.1	Guild108
Acutalibacteraceae 45.16	Guild109
Agathobaculum butyriciproducens 116.21	Guild109
Agathobaculum butyriciproducens 45.13	Guild109
Alistipes onderdonkii 19.11	Guild109
Anaerotruncus colihominis ERR171260	Guild109
Christensenellales 38.26	Guild109
Gemmiger sp003476825 21.7	Guild109
Lachnospira rogosae 45.21	Guild109
Parabacteroides merdae 207.16	Guild109
Akkermansia muciniphila_B 70.12	Guild11
Alistipes onderdonkii 70.9	Guild11
Bacteroides faecis ERR1022362	Guild11
Bacteroides faecis ERR1204043	Guild11
Bacteroides faecis ERR2221133	Guild11
Bacteroides uniformis ERR1022360	Guild11
Bacteroides uniformis GCF_000185585	Guild11
Agathobacter rectale 83.15	Guild110
Dialister invisus 67.9	Guild110
Dialister invisus 68.14	Guild110
Lachnospiraceae 83.2	Guild110
Lachnospiraceae 83.4	Guild110
Lawsonibacter asaccharolyticus 83.5	Guild110
Parabacteroides distasonis 84.16	Guild110
Paraprevotella clara 121.10	Guild110
Providencia alcalifaciens_A GCF_000527275	Guild110
Ruminococcus_A sp000437095 84.1	Guild110
Senegalimassilia anaerobia 83.1	Guild110
Slackia_A 82.14	Guild110
Adlercreutzia equolifaciens 76.10	Guild111
Alistipes putredinis 10.37	Guild111
Alistipes putredinis 42.19	Guild111
Anaerotignum sp001304995 111.36	Guild111
Bacteroides ovatus ERR1203959	Guild111
Bacteroides uniformis 76.15	Guild111
Odoribacter splanchnicus 14.5	Guild111
Parasutterella excrementihominis 77.17	Guild111
Phascolarctobacterium faecium 76.9	Guild111
Anaerotignum sp001304995 40.19	Guild112
Collinsella intestinalis 40.20	Guild112
Collinsella intestinalis GCF_000156175	Guild112
Faecalicatena torques GCF_000153925	Guild112
Phascolarctobacterium faecium 217.22	Guild112
Eubacterium_E hallii_A 209.18	Guild113
Massilimaliae timonensis ERR1022313	Guild113
Phascolarctobacterium faecium 31.7	Guild113
Tyzzerella sp000411335 GCF_000209445	Guild113
Tyzzerella sp000411335 GCF_000411355	Guild113
Bacteroides caccae ERR2221107	Guild114
Bacteroides caccae GCF_000169015	Guild114
Bacteroides fragilis ERR1203962	Guild114
Duodenibacillus massiliensis 33.17	Guild114
Lachnospira sp900316325 27.2	Guild114
Parabacteroides merdae 33.1	Guild114
Alistipes onderdonkii ERR1203947	Guild115
Alistipes onderdonkii ERR2230093	Guild115
Bacilli 208.42	Guild115
Barnesiella intestinihominis 49.3	Guild115
Odoribacter splanchnicus 50.24	Guild115
Clostridium_P perfringens ERR2221241	Guild116
Opitutales 11.13	Guild116
Oscillospiraceae 110.16	Guild116
Ruminococcaceae 209.15	Guild116
Alistipes obesi 43.8	Guild117
Clostridium_A leptum GCF_000154345	Guild117
Sellimonas sp002161525 ERR2221394	Guild117
Absiella ERR171269	Guild118
Acutalibacteraceae 208.35	Guild118
Acutalibacteraceae 49.38	Guild118
Akkermansia muciniphila_B 49.30	Guild118
Alistipes obesi 37.21	Guild118
Alistipes_A ihumii 111.11	Guild118
Alistipes_A ihumii GCF_000321205	Guild118
Alistipes_A indistinctus 49.16	Guild118
Bacteroides uniformis 49.28	Guild118
Beduini massiliensis GCF_000829905	Guild118
Bifidobacterium bifidum 200.12	Guild118
Bifidobacterium bifidum ERR1022335	Guild118
Bifidobacterium bifidum GCF_000273525	Guild118
Bifidobacterium bifidum GCF_001025135	Guild118
Christensenellales 49.27	Guild118
Christensenellales 51.26	Guild118
Cloacibacillus evryensis GCF_000238615	Guild118
Clostridium_P perfringens ERR2221290	Guild118
Eggerthellaceae 49.36	Guild118
Eggerthellaceae 49.4	Guild118
Eisenbergiella tayi GCF_000218405	Guild118
Eisenbergiella tayi GCF_000820745	Guild118
Faecalicatena torques 49.40	Guild118
Lachnospiraceae ERR2221278	Guild118
Oscillospiraceae 219.6	Guild118
Parabacteroides goldsteinii GCF_000969835	Guild118
Peptoniphilus_A senegalensis GCF_000321025	Guild118
Providencia rettgeri_D GCF_000158055	Guild118
Ruthenibacterium lactatiformans 49.39	Guild118
Senegalimassilia anaerobia 49.32	Guild118
Absiella dolichum GCF_000154285	Guild119
Blautia hansenii GCF_000209425	Guild119
Caecibacter massiliensis GCF_900095875	Guild119
Clostridium_J sp000821305 ERR2221330	Guild119
Clostridium_M clostridioforme ERR2221111	Guild119
Dorea sp900066765 ERR1022434	Guild119
Faecalicatena contorta_B ERR1022392	Guild119
Faecalicatena fissicatena GCF_000190355	Guild119
Murdochiella vaginalis GCF_900119705	Guild119
Tyzzerella sp000411335 GCF_000411335	Guild119
Bacteroides cellulosilyticus ERR2221108	Guild12
Bacteroides uniformis ERR1022271	Guild12
Bacteroides uniformis ERR1022456	Guild12
Bacteroides uniformis ERR2221138	Guild12
Bacteroides uniformis ERR2221253	Guild12
Bacteroides uniformis ERR2221281	Guild12
Bacteroides_B vulgatus GCF_000186105	Guild12
Parabacteroides distasonis ERR2221168	Guild12
Parabacteroides distasonis GCF_000162275	Guild12
Parabacteroides merdae ERR1022364	Guild12
Anaerovoracaceae 79.21	Guild120
Butyrivibrio_A crossotus 79.37	Guild120
Catenibacterium mitsuokai ERR2221198	Guild120
Fusobacterium_A varium_B GCF_000159915	Guild120
Hafnia paralvei GCF_000239255	Guild120
Oscillibacter 79.30	Guild120
Paenibacillus_Q ihumii GCF_001403875	Guild120
Prevotella sp002299635 80.23	Guild120
Ruminococcus 79.16	Guild120
Ruminococcus_C sp000433635 79.32	Guild120
Faecalicatena gnavus ERR1022310	Guild121
Faecalicatena gnavus ERR1203926	Guild121
Faecalicatena gnavus ERR171257	Guild121
Faecalicatena gnavus GCF_000218465	Guild121
Blautia 57.1	Guild122
Blautia sp000432195 ERR2221370	Guild122
Blautia_A sp900066145 ERR2230071	Guild122
Clostridium_M 55.2	Guild122
Clostridium_M bolteae GCF_001078425	Guild122
Clostridium_Q symbiosum ERR2221151	Guild122
Dorea formicigenerans GCF_000225745	Guild122
Escherichia coli_D ERR2221221	Guild122
Faecalicatena gnavus GCF_000169475	Guild122
Lachnospiraceae 56.2	Guild122
Massilioclostridium coli GCF_900095865	Guild122
Ruminococcaceae ERR2230059	Guild122
Anaerostipes hadrus 56.11	Guild123
Dorea scindens GCF_000218425	Guild123
Erysipelatoclostridium ramosum 57.4	Guild123
Erysipelatoclostridium ramosum ERR2221239	Guild123
Erysipelatoclostridium ramosum GCF_000158555	Guild123
Lachnospira rogosae 57.7	Guild123
Lactobacillus_F plantarum GCF_000143745	Guild123
Roseburia inulinivorans 102.1	Guild123
Blautia_A sp900066165 ERR1022302	Guild124
Blautia_A sp900066165 ERR1022424	Guild124
Blautia_A sp900066165 ERR2221099	Guild124
Blautia_A sp900066165 ERR2230152	Guild124
Ruminococcus_A sp003011855 123.14	Guild124
Ruminococcus_A sp003011855 53.4	Guild124
Ruminococcus_A sp003011855 ERR1022431	Guild124
Ruminococcus_A sp003011855 ERR1204044	Guild124
Acutalibacteraceae 10.4	Guild125
Alistipes obesi 11.10	Guild125
Bacillus_X simplex ERR2221243	Guild125
Christensenellales 12.24	Guild125
Fusobacterium_A ulcerans GCF_000242995	Guild125
Lactobacillus_B ruminis 11.2	Guild125
Oceanobacillus massiliensis GCF_000285495	Guild125
Pauljensenia radingae GCF_001457875	Guild125
Blautia_A sp900066355 ERR1022340	Guild126
Blautia_A sp900066355 ERR2230136	Guild126
Campylobacter_D coli GCF_000146835	Guild126
Catenibacterium sp000437715 10.41	Guild126
Clostridium_A leptum ERR1022443	Guild126
Collinsella aerofaciens_F 11.4	Guild126
Ruminococcaceae ERR1022448	Guild126
Ruminococcus_D bicirculans 10.12	Guild126
Ruminococcus_D bicirculans ERR1022408	Guild126
Agathobacter rectale 14.3	Guild127
Bifidobacterium gallicum GCF_000741205	Guild127
Clostridium butyricum ERR171264	Guild127
Clostridium butyricum ERR2221146	Guild127
Enterococcus_C massiliensis GCF_001050095	Guild127
Lactobacillus helveticus GCF_000160855	Guild127
Lactobacillus_H antri GCF_001435475	Guild127
Nesterenkonia massiliensis GCF_000455245	Guild127
Acutalibacteraceae 13.8	Guild128
Alphaproteobacteria 13.12	Guild128
Anaerostipes hadrus 14.31	Guild128
Anaerostipes hadrus 15.17	Guild128
Aneurinibacillus aneurinilyticus GCF_000466385	Guild128
Escherichia flexneri 110.9	Guild128
Faecalicatena torques 110.26	Guild128
Fenollaria timonensis GCF_001457835	Guild128
Fusobacterium_C gonidiaformans GCF_000158835	Guild128
Negativibacillus sp000435195 110.20	Guild128
Oscillospiraceae 13.26	Guild128
Phascolarctobacterium faecium 15.14	Guild128
Agathobacter faecis 71.5	Guild129
Clostridium tertium ERR2221152	Guild129
Clostridium tertium ERR2221381	Guild129
Clostridium tertium GCF_000158375	Guild129
Gemmiger sp003476825 72.7	Guild129
Lachnospiraceae 72.3	Guild129
Lactobacillus_H vaginalis_A ERR2221166	Guild129
Ruminococcus_C sp000433635 70.8	Guild129
Alistipes putredinis 215.9	Guild13
Alistipes putredinis 28.8	Guild13
Alistipes putredinis 29.3	Guild13
Barnesiella intestinihominis 30.28	Guild13
Odoribacter splanchnicus 28.14	Guild13
Parabacteroides merdae 115.15	Guild13
Clostridium_Q saccharolyticum GCF_000159055	Guild130
Clostridium_Q symbiosum GCF_000233515	Guild130
Gemmiger sp003476825 10.24	Guild130
Intestinimonas massiliensis ERR1022454	Guild130
Murdochiella massiliensis GCF_900059565	Guild130
Pediococcus acidilactici ERR2221316	Guild130
Adlercreutzia equolifaciens ERR2221192	Guild131
Anaerotignum sp001304995 217.24	Guild131
Bilophila wadsworthia 72.5	Guild131
Eubacterium_E hallii_A 126.6	Guild131
Gemmiger formicilis 72.18	Guild131
Lachnospira sp000436475 72.15	Guild131
Ruminococcus_D bicirculans 71.11	Guild131
Ruminococcus_E bromii_B 71.15	Guild131
Collinsella intestinalis 72.6	Guild132
Dakarella 72.25	Guild132
Dorea formicigenerans ERR1022384	Guild132
Erysipelatoclostridium sp000752095 72.1	Guild132
Faecalicatena lactaris 220.1	Guild132
Faecalicatena lactaris GCF_000155205	Guild132
Phascolarctobacterium faecium 72.10	Guild132
Pseudoflavonifractor capillosus GCF_000169255	Guild132
Lachnospirales 61.24	Guild133
Oscillospiraceae 61.12	Guild133
Ruminococcus_C callidus 35.21	Guild133
Ruminococcus_C callidus GCF_000468015	Guild133
Ruminococcus_D bicirculans 61.10	Guild133
Ruminococcus_D bicirculans ERR1022350	Guild133
Ruminococcus_D bicirculans ERR1022485	Guild133
Ruminococcus_D bicirculans ERR2230101	Guild133
Bacillus_D sp000821085 GCF_000821085	Guild134
Eubacterium_F sp003491505 115.24	Guild134
Eubacterium_R sp003526845 30.25	Guild134
Hafnia paralvei ERR2221402	Guild134
Lactobacillus_G hilgardii GCF_000159195	Guild134
Marvinbryantia formatexigens GCF_000173815	Guild134
Nigerium massiliense GCF_000826085	Guild134
Numidum massiliense GCF_001375555	Guild134
Planomicrobium massiliensis GCF_000821325	Guild134
Ruminococcus_D bicirculans ERR2221172	Guild134
Streptococcus mutans ERR2221288	Guild134
Turicibacter sanguinis ERR2221386	Guild134
Adlercreutzia equolifaciens 215.20	Guild135
Akkermansia muciniphila 29.4	Guild135
Bifidobacterium longum 115.13	Guild135
Blautia_A sp900066335 ERR1022338	Guild135
Blautia_A sp900066335 ERR2230116	Guild135
Faecalicatena lactaris 115.16	Guild135
Fusicatenibacter saccharivorans 215.22	Guild135
Lachnospiraceae 215.19	Guild135
Akkermansia muciniphila_B 58.31	Guild136
Alistipes onderdonkii 214.27	Guild136
Bacilli 59.23	Guild136
Butyricimonas virosa 60.20	Guild136
Campylobacter_D upsaliensis GCF_000185345	Guild136
Christensenellales 60.10	Guild136
Christensenellales 60.21	Guild136
Christensenellales 60.33	Guild136
Acutalibacteraceae 58.33	Guild137
Alistipes timonensis GCF_900107675	Guild137
Clostridia 214.38	Guild137
Clostridia 59.39	Guild137
Desulfovibrio fairfieldensis 60.1	Guild137
Dialister sp000434475 60.27	Guild137
Eisenbergiella tayi ERR1022439	Guild137
Helicobacter_C cinaedi GCF_000349975	Guild137
Lactobacillus_H fermentum GCF_000159215	Guild137
Ruthenibacterium lactatiformans 59.11	Guild137
Escherichia coli 17.19	Guild138
Escherichia coli ERR2221250	Guild138
Escherichia coli GCF_000157115	Guild138
Escherichia flexneri GCF_000159895	Guild138
Escherichia flexneri GCF_000179075	Guild138
Flavonifractor plautii 18.13	Guild138
Lachnospira sp000437735 16.1	Guild138
Lachnospiraceae 17.3	Guild138
Lawsonibacter sp900066825 17.16	Guild138
Roseburia inulinivorans 17.9	Guild138
Turicimonas muris 17.8	Guild138
Tyzzerella nexilis ERR171258	Guild138
Acutalibacteraceae 106.2	Guild139
Agathobaculum sp900291975 ERR1022441	Guild139
Citrobacter freundii ERR2221352	Guild139
Clostridium_M bolteae 74.6	Guild139
Clostridium_M citroniae GCF_001078435	Guild139
Clostridium_M ERR171262	Guild139
Clostridium_Q symbiosum ERR171274	Guild139
Dorea sp000509125 ERR1203939	Guild139
Faecalicatena contorta_B GCF_001244405	Guild139
Faecalicatena glycyrrhizinilyticum 74.2	Guild139
Hungatella ERR171272	Guild139
Hungatella ERR2230151	Guild139
Lachnospiraceae 73.5	Guild139
Lachnospiraceae 75.8	Guild139
Raoultibacter massiliensis 75.2	Guild139
Roseburia inulinivorans 75.7	Guild139
Alistipes ERR2221392	Guild14
Bacteroides salyersiae ERR1022329	Guild14
Barnesiella intestinihominis ERR2221140	Guild14
Barnesiella intestinihominis ERR2230085	Guild14
Odoribacter splanchnicus ERR1204067	Guild14
Odoribacter splanchnicus ERR2230125	Guild14
Tidjanibacter inops ERR2221101	Guild14
Agathobacter rectale 18.12	Guild140
Blautia sp001304935 ERR2221380	Guild140
Blautia_A sp900066205 ERR1022275	Guild140
Blautia_A sp900066205 ERR1022306	Guild140
Clostridium_M clostridioforme ERR1022381	Guild140
Collinsella 18.15	Guild140
Erysipelatoclostridium saccharogumia ERR2221185	Guild140
Erysipelatoclostridium sp000752095 16.14	Guild140
Gemmiger sp003476825 18.5	Guild140
Lachnospira eligens 224.3	Guild140
Lachnospiraceae ERR1022273	Guild140
Lachnospiraceae ERR2230092	Guild140
Lachnospiraceae ERR2230115	Guild140
Lachnospirales 16.12	Guild140
Roseburia hominis 124.5	Guild140
Streptococcus lutetiensis ERR2230054	Guild140
Agathobaculum butyriciproducens 56.7	Guild141
Beduini ERR2230080	Guild141
Clostridium_Q symbiosum GCF_000189615	Guild141
Eggerthella lenta GCF_000185625	Guild141
Eggerthella lenta GCF_000191845	Guild141
Eggerthella lenta GCF_000763035	Guild141
Faecalibacterium prausnitzii_C 56.10	Guild141
Flavonifractor plautii 102.16	Guild141
Monoglobales 102.20	Guild141
Murimonas intestini ERR2221344	Guild141
Acutalibacteraceae 78.25	Guild142
Agathobaculum butyriciproducens 77.5	Guild142
Agathobaculum butyriciproducens 78.2	Guild142
Alistipes finegoldii 211.1	Guild142
Bilophila wadsworthia 111.35	Guild142
Clostridium_M asparagiforme GCF_000158075	Guild142
Collinsella 76.20	Guild142
Eggerthellaceae 111.7	Guild142
Eubacterium_I ramulus ERR1022349	Guild142
Eubacterium_I ramulus GCF_000469345	Guild142
Gordonibacter pamelaeae ERR2221387	Guild142
Holdemania sp900120005 101.6	Guild142
Odoribacter splanchnicus 78.11	Guild142
Acutalibacteraceae 68.12	Guild143
Agathobacter faecis 69.4	Guild143
Agathobaculum butyriciproducens 67.6	Guild143
Blautia_A sp000436615 ERR2230099	Guild143
Erysipelatoclostridium sp000752095 68.9	Guild143
Gemmiger formicilis 10.13	Guild143
Gemmiger formicilis 26.5	Guild143
Gemmiger formicilis 35.16	Guild143
Gemmiger formicilis 59.13	Guild143
Gemmiger formicilis ERR1203953	Guild143
Agathobacter rectale 67.11	Guild144
Enterobacter cancerogenus GCF_000155995	Guild144
Enterobacter ERR2221156	Guild144
Enterobacter ludwigii ERR2221157	Guild144
Enterobacter mori ERR2221114	Guild144
Enterobacter_A timonensis GCF_900021175	Guild144
Enterococcus_D sp002850555 ERR2221217	Guild144
Klebsiella pneumoniae ERR2221118	Guild144
Klebsiella variicola GCF_000163075	Guild144
Klebsiella_A oxytoca ERR2221400	Guild144
Metakosakonia massiliensis GCF_000321045	Guild144
Oscillibacter sp900066435 69.6	Guild144
Roseburia hominis 69.1	Guild144
Acidaminococcus intestini GCF_000174215	Guild145
Acutalibacteraceae ERR1022317	Guild145
Butyrivibrio_A crossotus GCF_000156015	Guild145
Roseburia intestinalis ERR1022474	Guild145
Roseburia intestinalis ERR2221171	Guild145
Roseburia intestinalis ERR2230070	Guild145
Sellimonas intestinalis ERR171283	Guild145
Absiella sp000163515 GCF_000163515	Guild146
Acutalibacteraceae 122.10	Guild146
Anaerobiospirillum_A 80.9	Guild146
Anaerosalibacter_A massiliensis GCF_000751555	Guild146
Duodenibacillus massiliensis 80.40	Guild146
Eubacterium_E hallii_A ERR1022478	Guild146
Flavonifractor sp000508885 GCF_000760655	Guild146
Intestinibacter bartlettii ERR1022395	Guild146
Intestinibacter bartlettii ERR1022418	Guild146
Intestinibacter bartlettii GCF_000154445	Guild146
Intestinibacter bartlettii GCF_001078415	Guild146
Kurthia massiliensis GCF_000285555	Guild146
Lachnospiraceae ERR2230076	Guild146
Listeria grayi GCF_000148995	Guild146
Megasphaera elsdenii 80.46	Guild146
Ruminiclostridium_E siraeum ERR1022442	Guild146
Succinivibrio sp000431835 79.13	Guild146
Acinetobacter junii GCF_000162075	Guild147
Acutalibacteraceae 8.29	Guild147
Bacteroides clarus ERR2230074	Guild147
Bifidobacterium adolescentis 218.33	Guild147
Opitutales 7.28	Guild147
QAMH01 7.2	Guild147
Staphylococcus schleiferi GCF_000411275	Guild147
Alistipes 118.29	Guild148
Alistipes_A sp900240235 9.25	Guild148
Dorea scindens GCF_000154505	Guild148
Dorea sp001185345 GCF_001185345	Guild148
Lachnospiraceae ERR2221389	Guild148
Lawsonibacter asaccharolyticus GCF_001244495	Guild148
Lawsonibacter sp900066645 ERR1022451	Guild148
Agathobaculum butyriciproducens ERR1022440	Guild149
Butyricicoccus pullicaecorum GCF_000398925	Guild149
Clostridium_Q sp003024715 ERR2230148	Guild149
Clostridium_Q symbiosum GCF_000189595	Guild149
Holdemania massiliensis GCF_000327285	Guild149
Lachnospiraceae ERR1022390	Guild149
Lachnospiraceae ERR1203967	Guild149
Oscillibacter sp900066435 ERR1022407	Guild149
Phascolarctobacterium_A succinatutens GCF_000188175	Guild149
Agathobacter faecis 44.6	Guild15
Alistipes finegoldii 32.4	Guild15
Bacteroides clarus GCF_900129655	Guild15
Bacteroides stercoris ERR1203945	Guild15
Bacteroides stercoris ERR2230124	Guild15
Bacteroides stercoris GCF_000154525	Guild15
Barnesiella intestinihominis 7.16	Guild15
Oscillospiraceae 216.1	Guild15
Parabacteroides distasonis 44.21	Guild15
Absiella innocuum GCF_000242175	Guild150
Absiella sp000163515 ERR1022417	Guild150
Acutalibacter timonensis GCF_900048895	Guild150
Christensenellales ERR1022455	Guild150
Eisenbergiella massiliensis ERR2221178	Guild150
Emergencia sp900066695 ERR1022419	Guild150
Emergencia timonensis GCF_900086585	Guild150
Faecalicatena sp000509105 ERR2221158	Guild150
Holdemania filiformis GCF_000157995	Guild150
Lachnospiraceae ERR1022343	Guild150
Lawsonibacter ERR2230068	Guild150
Marseille-P4683 sp900232885 ERR2221393	Guild150
Massilioclostridium methylpentosum GCF_000158655	Guild150
Oscillibacter sp900066435 GCF_000469445	Guild150
Ruthenibacterium lactatiformans GCF_000238635	Guild150
Anaerotruncus colihominis ERR2221105	Guild151
Anaerotruncus rubiinfantis ERR2221396	Guild151
Clostridium_E jeddahense GCF_000577335	Guild151
Flavonifractor plautii ERR2221305	Guild151
Flavonifractor plautii GCF_000242155	Guild151
Fournierella massiliensis GCF_001486665	Guild151
Intestinimonas butyriciproducens ERR1022450	Guild151
Intestinimonas massiliensis GCF_001244995	Guild151
Oscillospiraceae 19.9	Guild151
Pseudoflavonifractor capillosus ERR1022447	Guild151
Xanthomonas_B massiliensis GCF_900018785	Guild151
Clostridium_M citroniae GCF_000233455	Guild152
Clostridium_M clostridioforme GCF_000234155	Guild152
Faecalicatena torques ERR1022304	Guild152
Faecalicatena torques ERR1022357	Guild152
Faecalicatena torques GCF_000185545	Guild152
Anaerovoracaceae ERR1022334	Guild153
Blautia producta ERR171261	Guild153
Blautia_A sp900066505 ERR1022378	Guild153
Christensenella_A timonensis GCF_900087015	Guild153
Coprococcus_A catus ERR2230098	Guild153
Dorea sp900066555 ERR2230109	Guild153
Eisenbergiella massiliensis GCF_000466465	Guild153
Erysipelatoclostridium spiroforme ERR2221240	Guild153
Eubacterium callanderi ERR2221373	Guild153
Faecalicatena glycyrrhizinilyticum GCF_000218385	Guild153
Lawsonibacter sp900066645 ERR1022409	Guild153
Agathobaculum butyriciproducens ERR2221177	Guild154
Coprococcus eutactus_A ERR1022346	Guild154
Erysipelatoclostridium ramosum GCF_000244855	Guild154
Erysipelatoclostridium sp000752095 ERR1022333	Guild154
Eubacterium_G sp000434315 ERR2230114	Guild154
Eubacterium_G ventriosum ERR1203972	Guild154
Eubacterium_G ventriosum GCF_000153885	Guild154
Lachnospiraceae ERR1022386	Guild154
Lachnospiraceae ERR2230144	Guild154
Coprococcus eutactus ERR2221154	Guild155
Eisenbergiella sp900066775 ERR1022436	Guild155
Eisenbergiella sp900066775 ERR1203952	Guild155
Lachnospiraceae ERR1022342	Guild155
Lachnospiraceae ERR1022481	Guild155
Lachnospiraceae ERR2230083	Guild155
Monoglobales 15.24	Guild155
Dorea longicatena ERR1022324	Guild156
Dorea longicatena ERR1022475	Guild156
Dorea longicatena ERR1204063	Guild156
Dorea longicatena ERR2221186	Guild156
Dorea longicatena ERR2230069	Guild156
Acidaminococcus intestini 62.24	Guild157
Acutalibacteraceae 63.14	Guild157
Acutalibacteraceae ERR1022483	Guild157
Adlercreutzia equolifaciens 63.13	Guild157
Agathobacter rectale 62.25	Guild157
Bilophila wadsworthia 62.19	Guild157
Blautia_A hydrogenotrophica GCF_000157975	Guild157
Clostridium_J sp000821305 GCF_000821305	Guild157
Eubacterium_E hallii 63.12	Guild157
Faecalicatena torques 125.15	Guild157
Lachnospiraceae 62.12	Guild157
Massiliomicrobiota timonensis 62.1	Guild157
Phascolarctobacterium faecium 62.23	Guild157
Ruminococcus_E bromii 61.22	Guild157
Ruminococcus_E bromii_B 8.21	Guild157
Blautia_A massiliensis 78.14	Guild158
Blautia_A massiliensis ERR1022337	Guild158
Blautia_A massiliensis ERR1022426	Guild158
Blautia_A massiliensis ERR2230130	Guild158
Actinomyces sp900323545 ERR2221356	Guild159
Dorea formicigenerans ERR1203975	Guild159
Dorea formicigenerans ERR2221255	Guild159
Dorea formicigenerans ERR2230157	Guild159
Dorea longicatena_B 113.1	Guild159
Dorea longicatena_B 35.11	Guild159
Dorea longicatena_B ERR1022428	Guild159
Lachnospiraceae ERR1022289	Guild159
Marvinbryantia sp900066075 ERR1022274	Guild159
Agathobacter rectale 59.9	Guild16
Bacteroides cellulosilyticus ERR2230100	Guild16
Bacteroides cellulosilyticus GCF_000158035	Guild16
Bacteroides nordii ERR2221135	Guild16
Bacteroides oleiciplenus GCF_000315485	Guild16
Bacteroides ovatus GCF_000178275	Guild16
Bacteroides xylanisolvens GCF_000162155	Guild16
Bacteroides_B vulgatus ERR2221267	Guild16
Bifidobacterium longum 57.12	Guild16
Eubacterium_F sp003491505 59.14	Guild16
Faecalicatena sp001487105 GCF_001487105	Guild16
Parabacteroides distasonis ERR1022462	Guild16
Parabacteroides distasonis ERR2230165	Guild16
Coprococcus_B comes ERR1022290	Guild160
Coprococcus_B comes ERR1022382	Guild160
Coprococcus_B comes ERR1022427	Guild160
Coprococcus_B comes ERR1022476	Guild160
Coprococcus_B comes GCF_000155875	Guild160
Faecalicatena faecis ERR1022291	Guild160
Faecalicatena faecis ERR1022325	Guild160
Faecalicatena faecis ERR1203943	Guild160
Blautia_A obeum ERR1022295	Guild161
Blautia_A obeum ERR1022339	Guild161
Blautia_A obeum ERR1022435	Guild161
Blautia_A obeum ERR1203955	Guild161
Blautia_A obeum ERR2230064	Guild161
Blautia_A obeum ERR2230067	Guild161
Blautia_A wexlerae ERR1022296	Guild162
Blautia_A wexlerae ERR1022377	Guild162
Blautia_A wexlerae ERR1022379	Guild162
Blautia_A wexlerae ERR1022471	Guild162
Blautia_A wexlerae ERR1203942	Guild162
Blautia_A wexlerae ERR2221098	Guild162
Blautia_A wexlerae ERR2230049	Guild162
Blautia_A wexlerae GCF_000159975	Guild162
Blautia_A wexlerae GCF_900078295	Guild162
Anaerostipes hadrus ERR2221197	Guild163
Anaerostipes hadrus GCF_000154545	Guild163
Anaerostipes hadrus GCF_000876135	Guild163
Anaerostipes hadrus GCF_001404835	Guild163
Anaerostipes hadrus GCF_001405635	Guild163
Anaerostipes hadrus GCF_001405715	Guild163
Anaerostipes hadrus ERR2221199	Guild164
Anaerostipes sp900066705 ERR1022423	Guild164
Dorea sp900066555 ERR1022276	Guild164
Erysipelatoclostridium sp000752095 ERR1022368	Guild164
Erysipelatoclostridium sp000752095 ERR1203963	Guild164
Eubacterium_E hallii ERR1022351	Guild164
Eubacterium_G sp000434315 ERR2221161	Guild164
Lachnospiraceae ERR1022405	Guild164
Acutalibacteraceae 38.33	Guild165
Anaerostipes hadrus_A 36.18	Guild165
Anaerostipes hadrus_A GCF_001404655	Guild165
Eubacterium_E hallii 220.8	Guild165
Eubacterium_E hallii ERR1022303	Guild165
Eubacterium_E hallii ERR1022398	Guild165
Eubacterium_E hallii ERR1022480	Guild165
Faecalicatena torques GCF_000209405	Guild165
Streptococcus ERR2221353	Guild166
Streptococcus ERR2221360	Guild166
Streptococcus gordonii GCF_000161955	Guild166
Streptococcus infantarius GCF_000154985	Guild166
Streptococcus parasanguinis ERR2221190	Guild166
Streptococcus parasanguinis_B ERR2221175	Guild166
Streptococcus salivarius ERR2221359	Guild166
Streptococcus sp000411475 GCF_000411475	Guild166
Streptococcus timonensis GCF_900095845	Guild166
Acetomicrobium hydrogeniformans GCF_000160455	Guild167
Anaerococcus rubeinfantis GCF_001487145	Guild167
Clostridium ERR2221238	Guild167
Clostridium ERR2221284	Guild167
Dysgonomonas mossii GCF_000213575	Guild167
Lachnospiraceae 20.21	Guild167
Lactobacillus gasseri_A ERR2221406	Guild167
Lactobacillus_C rhamnosus GCF_000235865	Guild167
Megasphaera massiliensis 19.7	Guild167
Neofamilia massiliensis GCF_001299475	Guild167
Oscillospiraceae 20.15	Guild167
Peptostreptococcaceae ERR2221096	Guild167
Rubeoparvulum massiliense GCF_001049895	Guild167
Sutterella wadsworthensis_A 19.10	Guild167
Thalassobacillus sp001368835 GCF_001368835	Guild167
Turicibacter sanguinis ERR1022280	Guild167
Turicibacter sanguinis ERR2230131	Guild167
Veillonella parvula_A GCF_000163715	Guild167
Veillonella parvula_A GCF_000163735	Guild167
Agathobacter rectale 21.8	Guild168
Clostridium_Q sp003024715 220.6	Guild168
Clostridium_Q sp003024715 43.10	Guild168
Gemmiger formicilis 21.19	Guild168
Monoglobales ERR1022311	Guild168
Bifidobacterium angulatum GCF_001025155	Guild169
Bifidobacterium breve ERR2230051	Guild169
Bifidobacterium breve GCF_000411435	Guild169
Bifidobacterium catenulatum GCF_001025195	Guild169
Bifidobacterium dentium GCF_000172135	Guild169
Bifidobacterium infantis GCF_000020425	Guild169
Bifidobacterium longum ERR2230052	Guild169
Bifidobacterium pseudocatenulatum ERR1022356	Guild169
Bifidobacterium pseudocatenulatum ERR1203976	Guild169
Bifidobacterium pseudocatenulatum ERR2221142	Guild169
Bifidobacterium pseudocatenulatum GCF_000741685	Guild169
Acutalibacteraceae 100.19	Guild17
Alistipes finegoldii 4.1	Guild17
Alistipes onderdonkii ERR2221102	Guild17
Alistipes putredinis 6.7	Guild17
Alistipes putredinis GCF_000154465	Guild17
Alistipes_A indistinctus ERR2221377	Guild17
Alistipes_A indistinctus GCF_000231275	Guild17
Barnesiella sp003150885 ERR2221365	Guild17
Christensenellales 100.3	Guild17
Helicobacter pylori_BU GCF_000345165	Guild17
Bifidobacterium adolescentis 12.28	Guild170
Bifidobacterium adolescentis ERR1022320	Guild170
Bifidobacterium adolescentis ERR1022366	Guild170
Bifidobacterium adolescentis ERR1203960	Guild170
Bifidobacterium adolescentis ERR2221193	Guild170
Bifidobacterium adolescentis ERR2221322	Guild170
Bifidobacterium adolescentis ERR2230053	Guild170
Bifidobacterium adolescentis ERR2230153	Guild170
Eubacterium_E hallii 24.4	Guild170
Lachnospira sp000436475 24.9	Guild170
Bifidobacterium longum ERR2221141	Guild171
Bifidobacterium longum ERR2221351	Guild171
Bifidobacterium longum ERR2230133	Guild171
Bifidobacterium longum GCF_000003135	Guild171
Bifidobacterium longum GCF_000155415	Guild171
Bifidobacterium longum GCF_000185665	Guild171
Bifidobacterium longum GCF_000196555	Guild171
Bifidobacterium longum GCF_000196575	Guild171
Bifidobacterium longum GCF_000210755	Guild171
Bifidobacterium longum GCF_000261205	Guild171
Bifidobacterium longum GCF_000261265	Guild171
Agathobacter rectale 120.3	Guild172
Clostridioides difficile GCF_000164175	Guild172
Collinsella intestinalis 35.12	Guild172
Fusicatenibacter saccharivorans 36.23	Guild172
Massilioclostridium coli ERR2221149	Guild172
Alistipes obesi GCF_000311925	Guild18
Alistipes shahii ERR2221103	Guild18
Alistipes shahii ERR2221376	Guild18
Alistipes timonensis ERR2221390	Guild18
Barnesiella intestinihominis GCF_000296465	Guild18
Butyricimonas virosa ERR2221144	Guild18
Odoribacter massiliensis GCF_900091655	Guild18
Erysipelatoclostridium sp000752095 15.6	Guild19
Helicobacter pylori_BU GCF_000345205	Guild19
Parabacteroides merdae 110.21	Guild19
Sutterella wadsworthensis_A 15.23	Guild19
Sutterella wadsworthensis_A GCF_000297775	Guild19
Sutterella wadsworthensis_B GCF_000186505	Guild19
Bacteroides uniformis 40.15	Guild2
Bacteroides xylanisolvens ERR2221139	Guild2
Bacteroides xylanisolvens ERR2221366	Guild2
Bacteroides xylanisolvens ERR2230096	Guild2
Bacteroides xylanisolvens GCF_000163675	Guild2
Bacteroides xylanisolvens GCF_000218365	Guild2
Bacteroides xylanisolvens GCF_001185845	Guild2
Bacteroides_B vulgatus 6.5	Guild2
Sutterella wadsworthensis_A 41.24	Guild2
Acetatifactor sp900066565 30.7	Guild20
Acetatifactor sp900066565 ERR1203970	Guild20
Agathobaculum butyriciproducens 47.13	Guild20
Alistipes shahii 43.3	Guild20
Barnesiella intestinihominis 47.8	Guild20
Flavonifractor plautii 48.13	Guild20
Fusobacterium polymorphum GCF_000523555	Guild20
Helicobacter_D pullorum GCF_000155495	Guild20
Lachnospira sp000437735 46.4	Guild20
Ruminococcus_D bicirculans 47.5	Guild20
Acutalibacteraceae 48.11	Guild21
Alistipes onderdonkii GCF_000821285	Guild21
Bacteroides eggerthii GCF_000155815	Guild21
Bacteroides eggerthii GCF_000273465	Guild21
Bacteroides sp002491635 ERR2221207	Guild21
Bacteroides uniformis ERR1022322	Guild21
Bacteroides uniformis ERR1203944	Guild21
Bacteroides uniformis GCF_000154205	Guild21
Tidjanibacter inops ERR2221110	Guild21
Agathobacter rectale 46.1	Guild22
Alistipes sp900083545 GCF_900083545	Guild22
Anaerostipes hadrus 112.16	Guild22
Bacteroides acidifaciens ERR2221211	Guild22
Bacteroides clarus ERR2221286	Guild22
Bacteroides thetaiotaomicron ERR2221264	Guild22
Parabacteroides distasonis ERR2221129	Guild22
Parabacteroides distasonis GCF_000163655	Guild22
Parabacteroides johnsonii ERR2230111	Guild22
Parabacteroides merdae GCF_000154105	Guild22
Acutalibacteraceae 23.18	Guild23
Barnesiella intestinihominis 23.7	Guild23
Campylobacter_A concisus_R GCF_000238755	Guild23
Cedecea davisae GCF_000412335	Guild23
Desulfitobacterium hafniense GCF_000238035	Guild23
Erysipelatoclostridium sp003024675 23.15	Guild23
Eubacterium_G sp000435815 220.7	Guild23
Odoribacter splanchnicus 23.4	Guild23
Paenibacillus lautus GCF_000204455	Guild23
Ruminococcaceae 23.20	Guild23
Weissella paramesenteroides GCF_000160575	Guild23
Alistipes finegoldii 125.12	Guild24
Bacteroides uniformis 62.10	Guild24
Bacteroides uniformis ERR1022363	Guild24
Escherichia flexneri GCF_000164515	Guild24
Helicobacter pylori_BU GCF_000345065	Guild24
Lachnospiraceae 61.13	Guild24
Proteus mirabilis ERR832496	Guild24
Proteus mirabilis GCF_000297815	Guild24
Bacteroides bouchesdurhonensis ERR2221300	Guild25
Bacteroides nordii GCF_000382465	Guild25
Bacteroides thetaiotaomicron ERR1022331	Guild25
Bacteroides_A plebeius GCF_000187895	Guild25
Bacteroides_A sp900066455 ERR1022361	Guild25
Muribaculum intestinale ERR2221200	Guild25
Muribaculum sp002358615 ERR2221201	Guild25
Parabacteroides distasonis ERR1022415	Guild25
Parabacteroides distasonis ERR1203954	Guild25
Parabacteroides distasonis GCF_001078555	Guild25
Sutterella wadsworthensis_B 63.11	Guild25
Acetatifactor sp900066365 51.21	Guild26
Agathobacter rectale 51.13	Guild26
Alphaproteobacteria 50.25	Guild26
Alphaproteobacteria 50.8	Guild26
Corynebacterium propinquum ERR2221235	Guild26
Eubacterium_G ventriosum 219.22	Guild26
Helicobacter pylori_BU GCF_000345225	Guild26
Helicobacter pylori_BU GCF_000345605	Guild26
Helicobacter pylori_BU GCF_000345685	Guild26
Klebsiella pneumoniae 219.28	Guild26
Klebsiella pneumoniae ERR2221115	Guild26
Klebsiella variicola ERR2221297	Guild26
Alistipes putredinis 51.3	Guild27
Gemmiger sp003476825 51.2	Guild27
Klebsiella pneumoniae ERR2221116	Guild27
Klebsiella pneumoniae ERR2221121	Guild27
Klebsiella pneumoniae ERR2221372	Guild27
Klebsiella pneumoniae GCF_000238715	Guild27
Klebsiella pneumoniae GCF_000300935	Guild27
Klebsiella pneumoniae GCF_000300955	Guild27
Klebsiella_A grimontii ERR2221249	Guild27
Megasphaera sp000417505 50.22	Guild27
Agathobacter faecis 51.18	Guild28
Lactobacillus_H reuteri ERR2221204	Guild28
Megamonas funiformis 45.19	Guild28
Megamonas funiformis GCF_000245775	Guild28
Pseudomonas_B luteola GCF_000478505	Guild28
Acutalibacteraceae 10.39	Guild29
Agathobacter rectale 11.19	Guild29
Dialister sp000434475 11.21	Guild29
Escherichia flexneri GCF_000164455	Guild29
Lachnospira rogosae 10.1	Guild29
Lachnospiraceae 10.2	Guild29
Monoglobaceae 10.33	Guild29
Neisseria macacae GCF_000220865	Guild29
Noviherbaspirillum massiliense GCF_000312045	Guild29
Christensenellales 21.10	Guild3
Erysipelatoclostridium sp003024675 21.21	Guild3
Eubacterium_F sp003491505 21.3	Guild3
Eubacterium_R sp000434995 19.31	Guild3
Klebsiella_A oxytoca ERR2221348	Guild3
Klebsiella_A oxytoca GCF_000527215	Guild3
Lachnospiraceae 21.13	Guild3
Monoglobus pectinilyticus ERR2221397	Guild3
Odoribacter splanchnicus 21.1	Guild3
Oscillibacter sp001916835 21.2	Guild3
Ruminococcus_D bicirculans 21.9	Guild3
Ruminococcus_E bromii_B 19.29	Guild3
Staphylococcus_A lentus ERR2221130	Guild3
Acutalibacteraceae 12.14	Guild30
Akkermansia muciniphila 208.20	Guild30
Coprococcus sp000154245 GCF_000154245	Guild30
Coprococcus sp900066115 ERR1022278	Guild30
Gabonibacter massiliensis ERR2221378	Guild30
Oscillospirales 208.38	Guild30
Ruminococcus_E sp003526955 208.12	Guild30
Agathobacter faecis 215.16	Guild31
Agathobacter rectale 29.30	Guild31
Blautia_A sp900066145 ERR1022294	Guild31
Clostridium 30.21	Guild31
Erysipelatoclostridium sp000752095 30.2	Guild31
Lachnospira eligens_B 28.17	Guild31
Lachnospiraceae 30.26	Guild31
Massilibacterium senegalense GCF_001375675	Guild31
Monoglobales 30.11	Guild31
Roseburia hominis 114.24	Guild31
Roseburia hominis 14.18	Guild31
Roseburia hominis 47.4	Guild31
Acutalibacteraceae 19.30	Guild32
Alistipes obesi 28.11	Guild32
Alistipes putredinis 107.17	Guild32
Bacillus_A thuringiensis_J GCF_000238655	Guild32
Bacillus_W jeddahensis GCF_000612625	Guild32
Eggerthellaceae 19.13	Guild32
Eisenbergiella sp900066775 21.4	Guild32
Lachnospira eligens_B 20.6	Guild32
Eubacterium_I sp900066595 ERR1022402	Guild33
Lachnoclostridium_A edouardi ERR2221391	Guild33
Lachnospira rogosae ERR1022401	Guild33
Lachnospiraceae ERR1022277	Guild33
Lachnospiraceae ERR171282	Guild33
Listeria innocua GCF_000241405	Guild33
Agathobacter faecis 48.4	Guild34
Agathobacter faecis ERR1022321	Guild34
Agathobacter faecis ERR2230155	Guild34
Agathobacter sp000434275 ERR2221408	Guild34
Lachnospira eligens_B ERR1022391	Guild34
Lachnospira eligens_B ERR1022394	Guild34
Lachnospira eligens_B ERR1204071	Guild34
Bacteroides_B dorei ERR2221252	Guild35
Bacteroides_B dorei GCF_000156075	Guild35
Bacteroides_B dorei GCF_000157075	Guild35
Bacteroides_B dorei GCF_000158335	Guild35
Bacteroides_B dorei GCF_000162195	Guild35
Bifidobacterium longum 72.13	Guild35
Bacillus_W rubiinfantis GCF_000752035	Guild36
Clostridium_B tyrobutyricum ERR2221383	Guild36
Clostridium_L amazonitimonense GCF_000753355	Guild36
Enterococcus_D gallinarum ERR2221324	Guild36
Parabacteroides distasonis 76.2	Guild36
Providencia alcalifaciens GCF_000527295	Guild36
Timonella senegalensis GCF_000312125	Guild36
Agathobacter rectale 105.1	Guild37
Agathobacter rectale 44.8	Guild37
Agathobacter rectale ERR1022318	Guild37
Agathobacter rectale ERR1022399	Guild37
Agathobacter rectale ERR1022482	Guild37
Agathobacter rectale ERR1203958	Guild37
Agathobacter rectale ERR2221160	Guild37
Agathobacter rectale ERR2230060	Guild37
Agathobacter faecis 78.13	Guild38
Clostridium baratii ERR1022421	Guild38
Erysipelatoclostridium sp000752095 211.12	Guild38
Gemmiger sp003476825 76.4	Guild38
Lachnospira eligens_B 76.16	Guild38
Parabacteroides merdae 78.18	Guild38
Agathobacter rectale 25.12	Guild39
Alistipes putredinis 26.17	Guild39
Bifidobacterium animalis 26.16	Guild39
Butyricimonas sp002161485 104.6	Guild39
Duodenibacillus 27.15	Guild39
Fusicatenibacter saccharivorans 204.5	Guild39
Lachnospiraceae 26.7	Guild39
Lactobacillus acidophilus GCF_000159715	Guild39
Eubacterium_F sp003491505 37.9	Guild4
Flavonifractor plautii ERR1022446	Guild4
Lachnospiraceae 205.4	Guild4
Oscillospiraceae 205.2	Guild4
Sutterella 37.26	Guild4
Fusobacterium periodonticum_B GCF_000163935	Guild40
Lachnospira sp000436475 203.11	Guild40
Lachnospiraceae 203.25	Guild40
Lachnospiraceae 64.14	Guild40
Monoglobales ERR1022449	Guild40
Olsenella_B sp000752675 GCF_000752675	Guild40
Paraprevotella clara 66.6	Guild40
Holdemanella biformis GCF_000156655	Guild41
Lactobacillus_C paracasei ERR2221291	Guild41
Lactobacillus_C paracasei ERR2221303	Guild41
Lactobacillus_C paracasei ERR2221304	Guild41
Lactobacillus_C paracasei ERR2221325	Guild41
Lactobacillus_C paracasei GCF_000155515	Guild41
Lactobacillus_C paracasei GCF_000159495	Guild41
Sutterella wadsworthensis_B 8.7	Guild41
Lachnospiraceae 208.14	Guild42
Lachnospiraceae 8.25	Guild42
Oscillospiraceae 218.1	Guild42
Paenibacillus_A phocaensis GCF_900021165	Guild42
Ruminococcaceae 8.19	Guild42
Streptococcus agalactiae ERR2221321	Guild42
Butyricimonas virosa 51.23	Guild43
Coprococcus eutactus_A 51.31	Guild43
Roseburia inulinivorans 51.19	Guild43
Sutterella wadsworthensis_A 51.33	Guild43
Victivallales 50.14	Guild43
Coprobacter fastidiosus 49.22	Guild44
Enterococcus faecalis ERR2221234	Guild44
Enterococcus faecalis ERR2221251	Guild44
Enterococcus faecalis GCF_000147295	Guild44
Enterococcus_D gallinarum GCF_000234175	Guild44
Eubacterium_G sp000435815 16.6	Guild44
Gracilibacillus timonensis GCF_900086715	Guild44
Lactobacillus gasseri_A ERR1203930	Guild44
Lactobacillus johnsonii ERR2221124	Guild44
Bacteroides cellulosilyticus ERR1022414	Guild45
Enterococcus_D gallinarum ERR2221362	Guild45
Phascolarctobacterium faecium 4.9	Guild45
Prevotella copri 60.6	Guild45
Prevotella copri 9.32	Guild45
Prevotella copri GCF_000157935	Guild45
Prevotella stercorea GCF_000235885	Guild45
Ruminococcus_C sp000437175 4.7	Guild45
Roseburia inulinivorans 64.10	Guild46
Roseburia inulinivorans ERR1022293	Guild46
Roseburia inulinivorans ERR1022345	Guild46
Roseburia inulinivorans ERR1204035	Guild46
Agathobacter rectale 81.5	Guild47
Anaerovibrio 81.25	Guild47
Butyrivibrio_A sp000431815 81.15	Guild47
Coprococcus sp900066115 81.17	Guild47
Lactobacillus_B ruminis ERR2221355	Guild47
Lactobacillus_B ruminis GCF_000159375	Guild47
Mitsuokella multacida GCF_000155955	Guild47
Prevotella oralis GCF_900065875	Guild47
Prevotella salivae GCF_000185845	Guild47
Prevotella sp000434975 80.2	Guild47
Alistipes_A ihumii 58.6	Guild48
Clostridium_F niameyense GCF_001243045	Guild48
Clostridium_U hiranonis GCF_000156055	Guild48
Fusobacterium vincentii GCF_000163915	Guild48
Peptoniphilus_A phoceensis GCF_001517665	Guild48
Stoquefichus massiliensis GCF_000455285	Guild48
Anaerofustis stercorihominis GCF_000154825	Guild49
Bacillus paralicheniformis ERR2221106	Guild49
Bacillus paralicheniformis ERR2230161	Guild49
Bilophila wadsworthia 41.8	Guild49
Bilophila wadsworthia GCF_000185705	Guild49
Clostridium_F botulinum_A GCF_000155085	Guild49
Clostridium_M sp000155435 GCF_000155435	Guild49
Desulfovibrio fairfieldensis GCF_000145315	Guild49
Desulfovibrio fairfieldensis GCF_000224635	Guild49
Dysgonomonas gadei GCF_000213555	Guild49
Eubacterium_R sp000436835 5.17	Guild49
Fusobacterium animalis GCF_000218655	Guild49
Helicobacter pylori_C GCF_000213135	Guild49
Kallipyga gabonensis GCF_001286805	Guild49
Leuconostoc ERR2221296	Guild49
Odoribacter laneus GCF_000243215	Guild49
Paenibacillus_F sp000411255 GCF_000411255	Guild49
Paraprevotella clara 4.4	Guild49
Parvimonas micra GCF_000154405	Guild49
Prevotella oralis GCF_000413355	Guild49
Providencia alcalifaciens GCF_000173415	Guild49
Staphylococcus xylosus ERR2221122	Guild49
Achromobacter xylosoxidans ERR2221247	Guild5
Alistipes finegoldii 205.32	Guild5
Alistipes putredinis 39.10	Guild5
Barnesiella intestinihominis 37.18	Guild5
Coprobacter secundus GCF_001403595	Guild5
Odoribacter splanchnicus 105.22	Guild5
Paenisporosarcina_A sp000411295 GCF_000411295	Guild5
Providencia rustigianii GCF_000156395	Guild5
Erysipelatoclostridium ramosum ERR171271	Guild50
Erysipelatoclostridium ramosum GCF_000239735	Guild50
Faecalicatena glycyrrhizinilyticum 47.10	Guild50
Helicobacter_D winghamensis GCF_000158455	Guild50
Parabacteroides distasonis 48.14	Guild50
Parabacteroides distasonis ERR1022281	Guild50
Alistipes putredinis 46.3	Guild51
Bacteroides fragilis ERR2221134	Guild51
Bacteroides fragilis ERR2221268	Guild51
Bacteroides fragilis ERR2221298	Guild51
Bacteroides fragilis GCF_000159855	Guild51
Bacteroides fragilis GCF_000162135	Guild51
Bacteroides fragilis GCF_000218345	Guild51
Bifidobacterium bifidum 47.18	Guild51
Clostridium_M clostridioforme GCF_001078445	Guild51
Coprobacillus cateniformis 44.20	Guild51
Coprobacillus cateniformis GCF_000269565	Guild51
Eubacterium_G ventriosum 212.15	Guild51
Flavonifractor sp000508885 112.14	Guild51
Odoribacter splanchnicus 46.6	Guild51
Collinsella 48.17	Guild52
Escherichia coli 112.17	Guild52
Fusobacterium_A mortiferum GCF_000158195	Guild52
Pseudomonas_E massiliensis GCF_000826105	Guild52
Risungbinella massiliensis GCF_000942395	Guild52
Ruthenibacterium lactatiformans 38.29	Guild52
Ruthenibacterium lactatiformans 60.23	Guild52
Ruthenibacterium lactatiformans GCF_001403575	Guild52
Clostridium_M clostridioforme ERR2221183	Guild53
Clostridium_M clostridioforme ERR2221212	Guild53
Clostridium_M clostridioforme ERR2230050	Guild53
Clostridium_Q symbiosum ERR1022380	Guild53
Cutibacterium acnes ERR2221340	Guild53
Escherichia coli GCF_000164495	Guild53
Escherichia coli GCF_000164615	Guild53
Escherichia coli_D GCF_000164315	Guild53
Escherichia flexneri GCF_000164335	Guild53
Escherichia flexneri GCF_000164555	Guild53
Flavonifractor plautii ERR2221213	Guild53
Flavonifractor plautii GCF_000239295	Guild53
Megasphaera sp900066485 ERR1022370	Guild53
Micrococcus luteus ERR2221282	Guild53
Streptomyces albus GCF_000411495	Guild53
Sutterella wadsworthensis_B ERR1203961	Guild53
Butyricimonas virosa 110.11	Guild54
Eggerthellaceae 14.4	Guild54
Eggerthellaceae 14.7	Guild54
Eubacterium_E hallii 14.29	Guild54
Eubacterium_F sp003491505 14.8	Guild54
Eubacterium_M 14.19	Guild54
Lachnospira eligens_B 15.16	Guild54
Lachnospiraceae 14.10	Guild54
Ruminococcus_C 14.35	Guild54
Ruminococcus_D bicirculans 15.9	Guild54
Ruminococcus_F champanellensis GCF_000210095	Guild54
Bacillus subtilis ERR2221132	Guild55
Clostridium_P perfringens ERR1204023	Guild55
Fusobacterium animalis GCF_000218645	Guild55
Gemmiger sp003476825 14.9	Guild55
Gracilibacillus massiliensis GCF_001458115	Guild55
Helicobacter_B canis GCF_000507865	Guild55
Lachnospiraceae 14.28	Guild55
Lactobacillus_B salivarius ERR2221323	Guild55
Lactobacillus_G brevis GCF_001433855	Guild55
Oscillibacter sp001916835 15.13	Guild55
Paenibacillus_A senegalimassiliensis GCF_001486585	Guild55
Virgibacillus massiliensis GCF_000723585	Guild55
Acetatifactor sp900066365 ERR2230056	Guild56
Anaerotignum sp000436415 122.29	Guild56
Catenibacterium sp000437715 80.11	Guild56
Edwardsiella tarda GCF_000163955	Guild56
Escherichia coli_D ERR2221398	Guild56
Escherichia coli_D GCF_000164195	Guild56
Lachnospiraceae 79.3	Guild56
Lactobacillus amylolyticus GCF_001435665	Guild56
Lactobacillus_H reuteri GCF_000159475	Guild56
Mt11 sp001282665 GCF_001282665	Guild56
Phascolarctobacterium_A succinatutens 80.26	Guild56
Streptococcus equinus GCF_000187265	Guild56
Sutterella wadsworthensis_A 80.15	Guild56
Collinsella ihuae GCF_900046475	Guild57
Enorma massiliensis GCF_000311845	Guild57
Enorma massiliensis_A GCF_000321165	Guild57
Enterococcus faecalis GCF_000147495	Guild57
Peptoniphilus_A harei_A ERR2221371	Guild57
Peptoniphilus_C ERR2221395	Guild57
Acinetobacter fasciculus ERR2221242	Guild58
Cutibacterium avidum GCF_000413335	Guild58
Enterococcus faecalis ERR1203928	Guild58
Eubacterium_G ventriosum 105.9	Guild58
Fusicatenibacter saccharivorans 105.26	Guild58
Fusicatenibacter saccharivorans 37.25	Guild58
Gemmiger sp003476825 39.24	Guild58
Lactobacillus_B ruminis 37.23	Guild58
Negativibacillus sp000435195 39.22	Guild58
Paenibacillus_P antibioticophila GCF_000455265	Guild58
Ruminococcus_D bicirculans 37.16	Guild58
Ruminococcus_E bromii_B 38.30	Guild58
Collinsella 210.27	Guild59
Collinsella 64.11	Guild59
Collinsella aerofaciens_E ERR1022416	Guild59
Collinsella aerofaciens_F ERR1022282	Guild59
Collinsella aerofaciens_F ERR1204034	Guild59
Collinsella ERR2221153	Guild59
Collinsella ERR2230078	Guild59
Collinsella sp000763055 GCF_000763055	Guild59
Bacteroides ovatus ERR2230063	Guild6
Bacteroides ovatus GCF_000154125	Guild6
Bacteroides ovatus GCF_000157055	Guild6
Bacteroides ovatus GCF_000162555	Guild6
Bacteroides ovatus GCF_000218325	Guild6
Leuconostoc mesenteroides ERR2221167	Guild6
Leuconostoc mesenteroides GCF_000160595	Guild6
Barnesiella intestinihominis 45.12	Guild60
Bilophila wadsworthia 44.3	Guild60
Erysipelatoclostridium sp003024675 45.11	Guild60
Eubacterium_R sp000436835 44.27	Guild60
Lawsonibacter sp900066645 ERR1022336	Guild60
Odoribacter splanchnicus 45.14	Guild60
Slackia_A piriformis GCF_000296445	Guild60
Anaerostipes hadrus 65.4	Guild61
Monoglobales 66.24	Guild61
Paraclostridium massiliensis ERR2221119	Guild61
Paraclostridium massiliensis ERR2221219	Guild61
Peptostreptococcaceae ERR1022375	Guild61
Peptostreptococcaceae ERR1022466	Guild61
Romboutsia dakarense GCF_000499525	Guild61
Terrisporobacter ERR2221319	Guild61
Terrisporobacter glycolicus_A ERR2221120	Guild61
Dakarella 76.6	Guild62
Dakarella massiliensis GCF_001182045	Guild62
Dorea formicigenerans GCF_000169235	Guild62
Eubacterium_G ventriosum 77.11	Guild62
Eubacterium_G ventriosum ERR2230058	Guild62
Lachnospiraceae 14.26	Guild62
Lactobacillus_B ruminis 77.15	Guild62
Monoglobales 77.13	Guild62
Pediococcus acidilactici ERR2221295	Guild62
Aeromicrobium_A massiliense GCF_000312105	Guild63
Anaerotignum sp000436415 66.10	Guild63
Barnesiella intestinihominis 64.25	Guild63
Enterococcus faecalis ERR1204025	Guild63
Eubacterium_R 66.15	Guild63
Gemmiger sp003476825 203.6	Guild63
Gemmiger sp003476825 65.2	Guild63
Odoribacter splanchnicus 64.4	Guild63
Olsenella sp001457795 GCF_001457795	Guild63
Parasutterella excrementihominis 66.17	Guild63
Pseudomonas aeruginosa GCF_000233495	Guild63
Ruminococcus_E bromii_B 65.14	Guild63
Alistipes putredinis 22.17	Guild64
Alistipes shahii 22.16	Guild64
Bacillus_V massiliosenegalensis GCF_000311725	Guild64
Bilophila wadsworthia 123.9	Guild64
Duodenibacillus massiliensis 23.19	Guild64
Gemmiger formicilis 223.9	Guild64
Helicobacter_B macacae GCF_000507845	Guild64
Lagierella massiliensis GCF_001407835	Guild64
Odoribacter splanchnicus 123.5	Guild64
Odoribacter splanchnicus 223.4	Guild64
Oscillospiraceae 123.15	Guild64
Blautia_A wexlerae 43.6	Guild65
Escherichia flexneri GCF_000164475	Guild65
Finegoldia magna_H GCF_000010185	Guild65
Lachnospiraceae 116.17	Guild65
Lactobacillus_C rhamnosus GCF_000026505	Guild65
Roseburia inulinivorans 116.8	Guild65
Acutalibacteraceae 34.22	Guild66
Enterococcus faecalis GCF_000147455	Guild66
Fusicatenibacter saccharivorans 120.21	Guild66
Gemmiger sp003476825 36.5	Guild66
Ruminococcus_E bromii_B 35.14	Guild66
Agathobaculum butyriciproducens 82.18	Guild67
Anaerotruncus colihominis ERR1022453	Guild67
Bifidobacterium longum 83.3	Guild67
Clostridium_P perfringens ERR1204026	Guild67
Faecalibacterium prausnitzii_D 41.22	Guild67
Faecalibacterium prausnitzii_D GCF_000166035	Guild67
Gemmiger sp003476825 41.17	Guild67
Olegusella massiliensis GCF_900078545	Guild67
Olsenella_E 82.11	Guild67
Ruminococcaceae ERR1022452	Guild67
Adlercreutzia 42.15	Guild68
Agathobacter rectale 217.10	Guild68
Fusicatenibacter saccharivorans 84.7	Guild68
Fusicatenibacter saccharivorans ERR1022307	Guild68
Fusicatenibacter saccharivorans ERR1022400	Guild68
Fusicatenibacter saccharivorans ERR1022437	Guild68
Muribaculaceae 79.35	Guild68
Bacteroides uniformis ERR1022412	Guild69
Clostridium_J ERR2221361	Guild69
Collinsella stercoris GCF_000156215	Guild69
Corynebacterium ammoniagenes GCF_001941425	Guild69
Lachnospira eligens_B 52.7	Guild69
Vitreoscilla massiliensis GCF_001457815	Guild69
Bilophila wadsworthia 56.6	Guild7
Clostridioides difficile ERR1204032	Guild7
Clostridioides difficile ERR2221225	Guild7
Clostridioides difficile GCF_000235905	Guild7
Dorea scindens ERR171273	Guild7
Acutalibacteraceae 44.16	Guild70
Alistipes onderdonkii ERR1022461	Guild70
Bacteroides uniformis 224.21	Guild70
Bilophila wadsworthia 46.11	Guild70
Bilophila wadsworthia GCF_000224655	Guild70
Clostridium_P sp001403635 GCF_001403635	Guild70
Coprobacter fastidiosus 216.14	Guild70
Enorma massiliensis ERR1022365	Guild70
Eubacterium_E hallii 124.4	Guild70
Lachnoclostridium sp900078195 GCF_900078195	Guild70
Lachnospiraceae ERR2221369	Guild70
Lactobacillus_H reuteri GCF_000159455	Guild70
Faecalibacterium prausnitzii_H ERR1022327	Guild71
Gemmiger sp003476825 12.23	Guild71
Gemmiger variabile GCF_000157955	Guild71
Lawsonibacter sp900066825 ERR1022445	Guild71
Parabacteroides distasonis 16.5	Guild71
Alistipes sp002358415 ERR2221210	Guild72
Anaerostipes hadrus 124.19	Guild72
Anaerostipes hadrus 17.4	Guild72
Bifidobacterium pseudocatenulatum 16.15	Guild72
Fusobacterium vincentii GCF_000162235	Guild72
Intestinimonas massiliensis ERR171285	Guild72
Acutalibacteraceae 100.10	Guild73
Clostridium_M citroniae ERR1022353	Guild73
Coprococcus eutactus_A ERR1022287	Guild73
Faecalibacterium prausnitzii_A ERR1022484	Guild73
Faecalibacterium prausnitzii_C ERR1022279	Guild73
Faecalibacterium prausnitzii_C ERR2221188	Guild73
Faecalibacterium prausnitzii_K 117.2	Guild73
Faecalibacterium prausnitzii_K GCF_000154385	Guild73
Lachnospiraceae 5.4	Guild73
Lachnospiraceae ERR1022272	Guild73
Lachnospiraceae ERR1204062	Guild73
Lawsonibacter ERR1204059	Guild73
Sutterella 102.25	Guild73
C941 58.36	Guild74
Eubacterium_R sp000433975 207.5	Guild74
Eubacterium_R sp000433975 58.34	Guild74
Helicobacter_D canadensis GCF_000162575	Guild74
Lactobacillus delbrueckii GCF_000192165	Guild74
Lactobacillus intestinalis ERR2221123	Guild74
Lactobacillus_D curvatus ERR2221163	Guild74
Paenibacillus_U tuaregi GCF_900086655	Guild74
Succinatimonas hippei GCF_000188195	Guild74
Absiella sp000163515 GCF_000242955	Guild75
Acutalibacteraceae 33.7	Guild75
Anaerostipes hadrus 32.5	Guild75
Blautia_A sp000433815 ERR2221404	Guild75
Clostridium_A leptum 209.21	Guild75
Collinsella aerofaciens_F 32.10	Guild75
Erysipelatoclostridium ramosum 33.2	Guild75
Sellimonas intestinalis 33.5	Guild75
Alistipes putredinis 8.23	Guild76
Alistipes shahii 9.13	Guild76
Alistipes_A ihumii 13.22	Guild76
Anaerotignum sp000436415 118.16	Guild76
Bacillus_A thuringiensis_J ERR2221302	Guild76
Eggerthellaceae 8.8	Guild76
Helicobacter pylori_BU GCF_000345045	Guild76
Lactobacillus_F plantarum ERR2221349	Guild76
Lactobacillus_G hilgardii GCF_000159175	Guild76
Megasphaera massiliensis 118.6	Guild76
Ruminococcus_E bromii_B 118.40	Guild76
Blastococcus massiliensis GCF_000582785	Guild77
Clostridium_A leptum 25.23	Guild77
Enterococcus faecalis GCF_000159255	Guild77
Fusobacterium animalis GCF_000479225	Guild77
Megamonas funiformis 25.18	Guild77
Streptococcus anginosus ERR2221320	Guild77
Streptococcus anginosus GCF_000186545	Guild77
Acutalibacteraceae 15.4	Guild78
Anaerococcus senegalensis GCF_000321005	Guild78
Bifidobacterium adolescentis 15.25	Guild78
Bifidobacterium breve GCF_001025175	Guild78
Clostridium_A leptum 13.23	Guild78
Fusobacterium_C gonidiaformans GCF_000158235	Guild78
Helicobacter pylori_C GCF_000178935	Guild78
Anaeroglobus massiliensis GCF_900095855	Guild79
Bacillus_O smithii GCF_000238675	Guild79
Clostridium_P perfringens GCF_000243175	Guild79
Corynebacterium afermentans GCF_000403725	Guild79
Exiguobacterium ERR2221224	Guild79
Bacteroides_A coprocola GCF_000154845	Guild8
Bacteroides_B vulgatus 62.8	Guild8
Bacteroides_B vulgatus 80.10	Guild8
Bacteroides_B vulgatus ERR1022358	Guild8
Bacteroides_B vulgatus ERR1022411	Guild8
Bacteroides_B vulgatus ERR1022458	Guild8
Bacteroides_B vulgatus ERR1204045	Guild8
Bacteroides_B vulgatus ERR2221206	Guild8
Bacteroides_B vulgatus ERR2221254	Guild8
Bacteroides_B vulgatus GCF_000158515	Guild8
Parabacteroides distasonis GCF_000162535	Guild8
Clostridium celatum GCF_000320405	Guild80
Clostridium paraputrificum ERR1022373	Guild80
Clostridium paraputrificum ERR171270	Guild80
Collinsella tanakaei GCF_000225705	Guild80
Flaviflexus massiliensis GCF_001375495	Guild80
Fusobacterium polymorphum GCF_000479185	Guild80
Massilibacillaceae ERR2221308	Guild80
Peptoniphilus_E obesi GCF_000311865	Guild80
Ralstonia pickettii GCF_000227255	Guild80
Staphylococcus epidermidis ERR2221338	Guild80
Acutalibacteraceae 28.27	Guild81
Alistipes_A ihumii 29.7	Guild81
Bifidobacterium longum 29.14	Guild81
Bifidobacterium pseudocatenulatum 30.30	Guild81
Citrobacter pasteurii ERR2221339	Guild81
Gemmiger sp003476825 29.20	Guild81
Gemmiger sp003476825 30.9	Guild81
Parasutterella excrementihominis 29.24	Guild81
Ruminococcus_E bromii_B ERR1022486	Guild81
Ruminococcus_E sp003526955 30.10	Guild81
Dakarella 12.27	Guild82
Desulfovibrio piger 108.21	Guild82
Eubacterium_R sp000434995 11.14	Guild82
Lachnospira sp900316325 208.7	Guild82
Lactobacillus ultunensis GCF_000159415	Guild82
Odoribacter splanchnicus 208.21	Guild82
Parabacteroides sp000436495 12.18	Guild82
Paraprevotella clara 108.13	Guild82
[truncated: 145 more rows]

## Sheet: Supple Table 10
Supplementary Table 10. Mean of guilds in male verses female participants. B1
[truncated: 861 more rows]

[truncated: 13 more sheets: Supple Table 11, Supple Table 12, Supple Table 13, Supple Table 14, Supple Table 15, Supple Table 16, Supple Table 17, Supple Table 18, Supple Table 19, Supple Table 20, Supple Table 21, Supple Table 22, Supple Table 23]
